# Supplementary material for: Transcriptome analysis of genes involved in starch biosynthesis in developing Chinese chestnut (Castanea mollissima Blume) seed kernels
Source: Sci Rep. 2021 Feb 11;11:3570. doi: 10.1038/s41598-021-82130-6 (PMC7878784; doi:10.1038/s41598-021-82130-6)
Supplement: Supplementary file 2 — Supplementary Table S1. [file 41598_2021_82130_MOESM2_ESM.xlsx]

## Sheet: Sheet1
Table S1 Raw data and valid data statistics
Sample (DAF)	Raw data		Valid data		Q30 (%)	GC content (%)	Valid ratio (base) (%)	Total mapped (%)
	Read	Base	Read	Base
50	42771334	5346416750	41904980	5236229679	96.63	44.00	97.93	84
60	40954224	5119278000	40062032	5005967278	96.52	44.00	97.78	84.64
70	42906634	5363329250	41750660	5216878595	96.12	44.00	97.26	84.77
80	44735296	5591912000	43708030	5461510410	96.44	44.50	97.66	79.15
90	43842010	5480251250	42914148	5362359552	96.53	45.00	97.84	76.47
100	45467050	5683381250	44341726	5540689803	96.27	44.00	97.48	80.24
