# Supplementary material for: Transcriptome analysis of genes involved in starch biosynthesis in developing Chinese chestnut (Castanea mollissima Blume) seed kernels
Source: Sci Rep. 2021 Feb 11;11:3570. doi: 10.1038/s41598-021-82130-6 (PMC7878784; doi:10.1038/s41598-021-82130-6)
Supplement: Supplementary file 3 — Supplementary Table S2. [file 41598_2021_82130_MOESM3_ESM.xlsx]

## Sheet: Sheet1
Table S2 Summary of CCSK sequencing and alignment
	All	>=200 bp	>=500 bp	>=1000 bp	Total Length	Max Length	Min Length	Average Length (bp)
Transcripts	38146	37449	28849	17666	44409260	16015	72	1164.19
