# Supplementary material for: Transcriptome analysis of genes involved in starch biosynthesis in developing Chinese chestnut (Castanea mollissima Blume) seed kernels
Source: Sci Rep. 2021 Feb 11;11:3570. doi: 10.1038/s41598-021-82130-6 (PMC7878784; doi:10.1038/s41598-021-82130-6)
Supplement: Supplementary file 4 — Supplementary Table S3. [file 41598_2021_82130_MOESM4_ESM.xlsx]

## Sheet: Sheet1
Table S3 Function annotation of transcripts in developing CCSK
Public databases	38146 transcripts
	Number of annotation	Ratio (%)
Nr	36284	95.12
Swiss-Prot	29424	77.14
KOG	21244	55.69
GO	12091	31.7
KEGG	8345	21.88
