# Supplementary material for: Transcriptome analysis of genes involved in starch biosynthesis in developing Chinese chestnut (Castanea mollissima Blume) seed kernels
Source: Sci Rep. 2021 Feb 11;11:3570. doi: 10.1038/s41598-021-82130-6 (PMC7878784; doi:10.1038/s41598-021-82130-6)
Supplement: Supplementary file 9 — Supplementary Table S4. [file 41598_2021_82130_MOESM9_ESM.xlsx]

## Sheet: Sheet1
id	fpkm_50DAF	fpkm_60DAF	fpkm_70DAF	fpkm_80DAF	fpkm_90DAF	fpkm_100DAF	length	gene_id	Swissprot_des	Swissprot_evalue	Description	KO	KO_name	Pathway	Pathway_Des	KOG_id	KOG_Evalue	KOG_description	KOG_code	GO	EC	NR gi	NR_description	NR_e-value
maker-scaffold10301-snap-gene-0.7-mRNA-1	0.226324	0	0	0	0.239456	1.1061	1530	maker-scaffold10301-snap-gene-0.7	sp|Q43866|INV1_ARATH	0	Beta-fructofuranosidase, insoluble isoenzyme CWINV1 OS=Arabidopsis thaliana GN=CWINV1 PE=1 SV=1	K01193	E3.2.1.26, sacA	ko00052;ko00500	Galactose metabolism|Starch and sucrose metabolism	KOG0228	0				EC:3.2.1.26	gi|568841215|ref|XP_006474555.1|	PREDICTED: pectinesterase/pectinesterase inhibitor PPE8B-like [Citrus sinensis]	2e-13
maker-scaffold12543-snap-gene-0.4-mRNA-1	12.0478	31.9582	0	0.0536174	0	1.26348	1716	maker-scaffold12543-snap-gene-0.4	sp|Q43866|INV1_ARATH	0	Beta-fructofuranosidase, insoluble isoenzyme CWINV1 OS=Arabidopsis thaliana GN=CWINV1 PE=1 SV=1	K01193	E3.2.1.26, sacA	ko00052;ko00500	Galactose metabolism|Starch and sucrose metabolism	KOG0228	0				EC:3.2.1.26	gi|694418621|ref|XP_009337307.1|	PREDICTED: lysosomal beta glucosidase-like [Pyrus x bretschneideri]	3e-61
augustus_masked-scaffold01922-abinit-gene-0.6-mRNA-1	13.5666	18.4129	5.66802	2.1812	2.08152	0.561314	1944	augustus_masked-scaffold01922-abinit-gene-0.6	sp|P29001|INVA_VIGRR	0	Acid beta-fructofuranosidase OS=Vigna radiata var. radiata GN=INVA PE=1 SV=1	K01193	E3.2.1.26, sacA	ko00052;ko00500	Galactose metabolism|Starch and sucrose metabolism	KOG0228	0	Beta-glucosidase, lactase phlorizinhydrolase, and related proteins	G	GO:0005829,GO:0008422,GO:0071369,GO:0071281,GO:0071732,GO:0030245	EC:3.2.1.26	gi|1009114293|ref|XP_015873606.1|	PREDICTED: beta-glucosidase 42-like [Ziziphus jujuba]	3e-49
maker-scaffold12486-augustus-gene-0.3-mRNA-1	21.0985	20.1301	0	0	0.0425922	0.668449	2152	maker-scaffold12486-augustus-gene-0.3	sp|P80065|INVB_DAUCA	0	Beta-fructofuranosidase, soluble isoenzyme I OS=Daucus carota GN=INV*DC4 PE=1 SV=2	K01193	E3.2.1.26, sacA	ko00052;ko00500	Galactose metabolism|Starch and sucrose metabolism	KOG0228	0	GDP-mannose pyrophosphorylase/mannose-1-phosphate guanylyltransferase	M	GO:0009507,GO:0005524,GO:0008878,GO:0005978,GO:0019252	EC:3.2.1.26	gi|802545725|ref|XP_012083963.1|	PREDICTED: glucose-1-phosphate adenylyltransferase small subunit 2, chloroplastic [Jatropha curcas]	5e-66
maker-scaffold03648-snap-gene-0.19-mRNA-1	0.132916	0.976592	1.00339	0.473241	0.396118	0	2319	maker-scaffold03648-snap-gene-0.19	sp|P26792|INV1_DAUCA	3e-156	Beta-fructofuranosidase, insoluble isoenzyme 1 OS=Daucus carota GN=INV1 PE=1 SV=1	K01193	E3.2.1.26, sacA	ko00052;ko00500	Galactose metabolism|Starch and sucrose metabolism	KOG0228	1e-139			GO:0005764,GO:0005886,GO:0008422,GO:0009251	EC:3.2.1.26	gi|1021039206|gb|KZM96987.1|	hypothetical protein DCAR_015651 [Daucus carota subsp. sativus]	5e-34
maker-scaffold06881-snap-gene-0.12-mRNA-1	5.83411	2.87908	0.106892	0.110674	0.192883	0.395698	4569	maker-scaffold06881-snap-gene-0.12	sp|Q43866|INV1_ARATH	0	Beta-fructofuranosidase, insoluble isoenzyme CWINV1 OS=Arabidopsis thaliana GN=CWINV1 PE=1 SV=1	K01193	E3.2.1.26, sacA	ko00052;ko00500	Galactose metabolism|Starch and sucrose metabolism	KOG0228	0	Hexokinase	G	GO:0005829,GO:0031307,GO:0005739,GO:0005524,GO:0005536,GO:0019158,GO:0001678,GO:0006096	EC:3.2.1.26	gi|703083416|ref|XP_010092207.1|	hypothetical protein L484_013525 [Morus notabilis]	2e-27
maker-scaffold14738-snap-gene-0.5-mRNA-1	137.102	141.55	222.902	267.474	382.774	598.737	1506	maker-scaffold14738-snap-gene-0.5	sp|P30924|GLGB_SOLTU	0	1,4-alpha-glucan-branching enzyme OS=Solanum tuberosum GN=SBE1 PE=2 SV=2	K00700	glgB	ko00500	Starch and sucrose metabolism	KOG0470	0	Beta-glucosidase, lactase phlorizinhydrolase, and related proteins	G	GO:0048046,GO:0005618,GO:0005794,GO:0009505,GO:0009506,GO:0008422,GO:0005975,GO:0033329,GO:0033302	EC:2.4.1.18	gi|1021033087|gb|KZM90871.1|	hypothetical protein DCAR_021764 [Daucus carota subsp. sativus]	9e-22
maker-scaffold02529-snap-gene-0.27-mRNA-1	5.36606	10.5482	12.1302	8.2732	5.5003	10.3518	2493	maker-scaffold02529-snap-gene-0.27	sp|D2WL32|GLGB3_ARATH	0	1,4-alpha-glucan-branching enzyme 3, chloroplastic/amyloplastic OS=Arabidopsis thaliana GN=SBE3 PE=1 SV=1	K00700	glgB	ko00500	Starch and sucrose metabolism	KOG0470	0	Beta-glucosidase, lactase phlorizinhydrolase, and related proteins	G		EC:2.4.1.18	gi|848902107|ref|XP_012851049.1|	PREDICTED: putative beta-glucosidase 9 [Erythranthe guttata]	1e-20
maker-scaffold01810-augustus-gene-0.23-mRNA-2	12.8904	98.7334	181.292	151.425	193.246	140.562	3720	maker-scaffold01810-augustus-gene-0.23	sp|Q41058|GLGB1_PEA	0		K00700	glgB	ko00500	Starch and sucrose metabolism	KOG0470	0				EC:2.4.1.18	gi|595835810|ref|XP_007207129.1|	hypothetical protein PRUPE_ppa003012mg [Prunus persica]	2e-67
maker-scaffold01810-augustus-gene-0.23-mRNA-1	3.74325	29.2894	39.187	43.2576	60.5158	34.5279	3747	maker-scaffold01810-augustus-gene-0.23	sp|Q41058|GLGB1_PEA	0		K00700	glgB	ko00500	Starch and sucrose metabolism	KOG0470	0				EC:2.4.1.18	gi|743833751|ref|XP_011024611.1|	PREDICTED: galacturonosyltransferase 8 [Populus euphratica]	3e-90
maker-scaffold00202-augustus-gene-0.29-mRNA-1	20.4413	43.2269	3.16639	9.68829	10.1916	30.3866	1486	maker-scaffold00202-augustus-gene-0.29	sp|P17859|AMYA_VIGMU	0	Alpha-amylase OS=Vigna mungo GN=AMY1.1 PE=2 SV=1	K01176	E3.2.1.1, amyA, malS	ko00500	Starch and sucrose metabolism	KOG0471	0	GDP-mannose pyrophosphorylase/mannose-1-phosphate guanylyltransferase	M	GO:0009507,GO:0005524,GO:0008878,GO:0005978,GO:0019252	EC:3.2.1.1	gi|823126901|ref|XP_012491618.1|	PREDICTED: glucose-1-phosphate adenylyltransferase small subunit 2, chloroplastic [Gossypium raimondii]	3e-79
maker-scaffold01731-snap-gene-0.32-mRNA-1	9.67635	18.2059	37.6025	27.3577	14.9927	5.98899	1611	maker-scaffold01731-snap-gene-0.32	sp|Q8LFG1|AMY2_ARATH	0	Probable alpha-amylase 2 OS=Arabidopsis thaliana GN=AMY2 PE=2 SV=1	K01176	E3.2.1.1, amyA, malS	ko00500	Starch and sucrose metabolism	KOG0471	0	Ribokinase	G		EC:3.2.1.1	gi|398363575|gb|AFO84082.1|	fructokinase [Actinidia chinensis]	7e-26
maker-scaffold00494-augustus-gene-1.6-mRNA-1	36.9646	25.2928	15.3423	16.4305	18.0478	20.1412	1771	maker-scaffold00494-augustus-gene-1.6	sp|P17859|AMYA_VIGMU	0	Alpha-amylase OS=Vigna mungo GN=AMY1.1 PE=2 SV=1	K01176	E3.2.1.1, amyA, malS	ko00500	Starch and sucrose metabolism	KOG0471	0				EC:3.2.1.1	gi|470116127|ref|XP_004294237.1|	PREDICTED: lysosomal beta glucosidase-like [Fragaria vesca subsp. vesca]	6e-18
maker-scaffold00202-augustus-gene-0.28-mRNA-1	3.2808	1.16122	2.41948	1.15198	4.58138	4.36945	2364	maker-scaffold00202-augustus-gene-0.28	sp|P17859|AMYA_VIGMU	0	Alpha-amylase OS=Vigna mungo GN=AMY1.1 PE=2 SV=1	K01176	E3.2.1.1, amyA, malS	ko00500	Starch and sucrose metabolism	KOG0471	4e-178				EC:3.2.1.1	gi|1009148610|ref|XP_015892030.1|	PREDICTED: cellulose synthase-like protein D5 [Ziziphus jujuba]	7e-88
maker-scaffold00091-snap-gene-0.43-mRNA-1	25.9845	27.2485	26.3566	16.048	14.5244	25.0401	1701	maker-scaffold00091-snap-gene-0.43	sp|Q9FWC1|TRE_ORYSJ	0	Probable trehalase OS=Oryza sativa subsp. japonica GN=Os10g0521000 PE=2 SV=1	K01194	TREH, treA, treF	ko00500	Starch and sucrose metabolism	KOG0602	0	Glucose-6-phosphate isomerase	G	GO:0009507,GO:0009941,GO:0009570,GO:0005829,GO:0009536,GO:0004347,GO:0006094,GO:0006096,GO:0009911,GO:0005982	EC:3.2.1.28	gi|734389117|gb|KHN26125.1|	Glucose-6-phosphate isomerase, partial [Glycine soja]	4e-112
maker-scaffold01709-augustus-gene-0.37-mRNA-1	8.91312	7.85338	0.446903	0.692825	0.698567	3.24215	2638	maker-scaffold01709-augustus-gene-0.37	sp|Q9SU50|TRE1_ARATH	0	Trehalase OS=Arabidopsis thaliana GN=TRE1 PE=2 SV=1	K01194	TREH, treA, treF	ko00500	Starch and sucrose metabolism	KOG0602	0			GO:0005618,GO:0005576,GO:0045330,GO:0004857,GO:0030599,GO:0042545,GO:0045490	EC:3.2.1.28	gi|10441573|gb|AAG17110.1|AF188895_1	putative pectin methylesterase 3 [Linum usitatissimum]	3e-43
maker-scaffold00523-augustus-gene-1.9-mRNA-1	141.627	181.903	185.685	202.201	185.335	158.954	1735	maker-scaffold00523-augustus-gene-1.9	sp|Q9ZSQ4|PGMC_POPTN	0	Phosphoglucomutase, cytoplasmic OS=Populus tremula GN=PGM1 PE=2 SV=1	K01835	pgm	ko00521;ko00010;ko00030;ko00052;ko00500;ko00520;ko00230	Streptomycin biosynthesis|Glycolysis / Gluconeogenesis|Pentose phosphate pathway|Galactose metabolism|Starch and sucrose metabolism|Amino sugar and nucleotide sugar metabolism|Purine metabolism	KOG0625	0				EC:5.4.2.2	gi|657984251|ref|XP_008384214.1|	PREDICTED: probable galacturonosyltransferase 4 isoform X1 [Malus domestica]	5e-74
maker-scaffold11043-snap-gene-0.6-mRNA-1	42.3197	77.3732	114.551	99.0452	98.3422	96.1309	1950	maker-scaffold11043-snap-gene-0.6	sp|Q9SM59|PGMP_PEA	0	Phosphoglucomutase, chloroplastic OS=Pisum sativum GN=PGMP PE=1 SV=1	K01835	pgm	ko00521;ko00010;ko00030;ko00052;ko00500;ko00520;ko00230	Streptomycin biosynthesis|Glycolysis / Gluconeogenesis|Pentose phosphate pathway|Galactose metabolism|Starch and sucrose metabolism|Amino sugar and nucleotide sugar metabolism|Purine metabolism	KOG0625	0				EC:5.4.2.2	gi|595835810|ref|XP_007207129.1|	hypothetical protein PRUPE_ppa003012mg [Prunus persica]	4e-51
maker-scaffold00867-snap-gene-0.42-mRNA-1	27.4299	22.9637	28.3077	24.9961	19.4064	12.7041	381	maker-scaffold00867-snap-gene-0.42	sp|Q9FIW4|BGL42_ARATH	6e-47	Beta-glucosidase 42 OS=Arabidopsis thaliana GN=BGLU42 PE=2 SV=1	K01188	E3.2.1.21	ko00940;ko00500;ko00460	Phenylpropanoid biosynthesis|Starch and sucrose metabolism|Cyanoamino acid metabolism	KOG0626	1e-47				EC:3.2.1.21	gi|255549442|ref|XP_002515774.1|	PREDICTED: probable pectinesterase/pectinesterase inhibitor 25 [Ricinus communis]	8e-64
maker-scaffold06034-snap-gene-0.21-mRNA-1	1.45443	0.746089	0	0	0	0	413	maker-scaffold06034-snap-gene-0.21	sp|Q8GU20|SG1_RAUSE	9e-10	Strictosidine-O-beta-D-glucosidase OS=Rauvolfia serpentina GN=SGR1 PE=1 SV=1	K01188	E3.2.1.21	ko00940;ko00500;ko00460	Phenylpropanoid biosynthesis|Starch and sucrose metabolism|Cyanoamino acid metabolism	KOG0626	6e-10	Nucleoside diphosphate-sugar hydrolase of the MutT (NUDIX) family	L	GO:0009507,GO:0009570,GO:0080042,GO:0080041,GO:0019144,GO:0046872	EC:3.2.1.21	gi|703143673|ref|XP_010108076.1|	Nudix hydrolase 14 [Morus notabilis]	6e-92
maker-scaffold01017-augustus-gene-0.18-mRNA-1	5.54287	3.1248	0	0	0	0	453	maker-scaffold01017-augustus-gene-0.18	sp|P26205|BGLT_TRIRP	4e-20	Cyanogenic beta-glucosidase (Fragment) OS=Trifolium repens GN=LI PE=1 SV=1	K01188	E3.2.1.21	ko00940;ko00500;ko00460	Phenylpropanoid biosynthesis|Starch and sucrose metabolism|Cyanoamino acid metabolism	KOG0626	9e-21	Beta-glucosidase, lactase phlorizinhydrolase, and related proteins	G	GO:0016021,GO:0005778,GO:0004553,GO:0033971,GO:0005975,GO:0006144,GO:0019628	EC:3.2.1.21	gi|125572405|gb|EAZ13920.1|	hypothetical protein OsJ_03846 [Oryza sativa Japonica Group]	2e-22
maker-scaffold11821-snap-gene-0.1-mRNA-1	6.9569	4.26603	2.23209	4.35569	0.996167	5.00002	693	maker-scaffold11821-snap-gene-0.1	sp|Q60DX8|BGL22_ORYSJ	5e-17	Beta-glucosidase 22 OS=Oryza sativa subsp. japonica GN=BGLU22 PE=2 SV=1	K01188	E3.2.1.21	ko00940;ko00500;ko00460	Phenylpropanoid biosynthesis|Starch and sucrose metabolism|Cyanoamino acid metabolism	KOG0626	1e-15				EC:3.2.1.21	gi|657989165|ref|XP_008386773.1|	PREDICTED: pectinesterase-like, partial [Malus domestica]	1e-120
maker-scaffold00877-snap-gene-0.34-mRNA-1	2.41276	70.2702	227.788	415.853	439.555	2.55878	870	maker-scaffold00877-snap-gene-0.34	sp|Q42707|F26G_CHESP	1e-60		K01188	E3.2.1.21	ko00940;ko00500;ko00460	Phenylpropanoid biosynthesis|Starch and sucrose metabolism|Cyanoamino acid metabolism	KOG0626	2e-50	Glycosyltransferase	M		EC:3.2.1.21	gi|645233228|ref|XP_008223243.1|	PREDICTED: sucrose synthase 2 [Prunus mume]	1e-80
maker-scaffold05149-snap-gene-0.20-mRNA-1	11.5506	2.57836	2.24726	2.9083	1.33509	1.02131	892	maker-scaffold05149-snap-gene-0.20	sp|P26204|BGLS_TRIRP	2e-70	Non-cyanogenic beta-glucosidase OS=Trifolium repens PE=1 SV=1	K01188	E3.2.1.21	ko00940;ko00500;ko00460	Phenylpropanoid biosynthesis|Starch and sucrose metabolism|Cyanoamino acid metabolism	KOG0626	3e-61	Glucose-6-phosphate isomerase	G		EC:3.2.1.21	gi|703142229|ref|XP_010107702.1|	Glucose-6-phosphate isomerase [Morus notabilis]	3e-91
augustus_masked-scaffold11975-abinit-gene-0.0-mRNA-1	1.2038	0.107761	3e-28	0	3.57e-26	7.65e-25	897	augustus_masked-scaffold11975-abinit-gene-0.0	sp|Q7XKV4|BGL12_ORYSJ	1e-129	Beta-glucosidase 12 OS=Oryza sativa subsp. japonica GN=BGLU12 PE=2 SV=2	K01188	E3.2.1.21	ko00940;ko00500;ko00460	Phenylpropanoid biosynthesis|Starch and sucrose metabolism|Cyanoamino acid metabolism	KOG0626	3e-95				EC:3.2.1.21	gi|734338057|gb|KHN08672.1|	Putative pectinesterase/pectinesterase inhibitor 40 [Glycine soja]	2e-66
augustus_masked-scaffold05149-abinit-gene-0.0-mRNA-1	31.3508	9.48165	9.8752	9.9835	9.15149	6.38618	1017	augustus_masked-scaffold05149-abinit-gene-0.0	sp|Q7XKV4|BGL12_ORYSJ	5e-154	Beta-glucosidase 12 OS=Oryza sativa subsp. japonica GN=BGLU12 PE=2 SV=2	K01188	E3.2.1.21	ko00940;ko00500;ko00460	Phenylpropanoid biosynthesis|Starch and sucrose metabolism|Cyanoamino acid metabolism	KOG0626	8e-123	Hexokinase	G		EC:3.2.1.21	gi|645274740|ref|XP_008242483.1|	PREDICTED: hexokinase-1 [Prunus mume]	3e-72
maker-scaffold00210-snap-gene-1.28-mRNA-1	0.788139	0.22586	0.338858	0.235783	0.379139	0.117981	1047	maker-scaffold00210-snap-gene-1.28	sp|O64879|BGL15_ARATH	7e-99	Beta-glucosidase 15 OS=Arabidopsis thaliana GN=BGLU15 PE=2 SV=1	K01188	E3.2.1.21	ko00940;ko00500;ko00460	Phenylpropanoid biosynthesis|Starch and sucrose metabolism|Cyanoamino acid metabolism	KOG0626	2e-99	Glucose-6-phosphate isomerase	G		EC:3.2.1.21	gi|734389117|gb|KHN26125.1|	Glucose-6-phosphate isomerase, partial [Glycine soja]	1e-110
maker-scaffold05236-snap-gene-0.10-mRNA-1	2.5349	5.33215	1.76546	0.419324	0	0.548608	1188	maker-scaffold05236-snap-gene-0.10	sp|Q9FZE0|BGL40_ARATH	0	Beta-glucosidase 40 OS=Arabidopsis thaliana GN=BGLU40 PE=2 SV=1	K01188	E3.2.1.21	ko00940;ko00500;ko00460	Phenylpropanoid biosynthesis|Starch and sucrose metabolism|Cyanoamino acid metabolism	KOG0626	0			GO:0071944,GO:0005618,GO:0005576,GO:0045330,GO:0030599,GO:0046910,GO:0042545,GO:0043086,GO:0045490	EC:3.2.1.21	gi|743906137|ref|XP_011046483.1|	PREDICTED: probable pectinesterase/pectinesterase inhibitor 25 [Populus euphratica]	2e-121
maker-scaffold00210-snap-gene-0.25-mRNA-1	3.64659	1.85203	0.0861227	0	0.193554	0.0817388	1230	maker-scaffold00210-snap-gene-0.25	sp|O64882|BGL17_ARATH	6e-172	Beta-glucosidase 17 OS=Arabidopsis thaliana GN=BGLU17 PE=2 SV=1	K01188	E3.2.1.21	ko00940;ko00500;ko00460	Phenylpropanoid biosynthesis|Starch and sucrose metabolism|Cyanoamino acid metabolism	KOG0626	2e-172	Trehalose-6-phosphate synthase component TPS1 and related subunits	G	GO:0009507,GO:0015927,GO:0004805,GO:0016311,GO:0006970,GO:0006979,GO:0009651,GO:0005992	EC:3.2.1.21	gi|225459340|ref|XP_002284201.1|	PREDICTED: probable trehalose-phosphate phosphatase J [Vitis vinifera]	1e-96
maker-scaffold17721-snap-gene-0.4-mRNA-1	4.408	2.719	0.218083	0	0.0851294	0.156277	1234	maker-scaffold17721-snap-gene-0.4	sp|Q42707|F26G_CHESP	7e-135		K01188	E3.2.1.21	ko00940;ko00500;ko00460	Phenylpropanoid biosynthesis|Starch and sucrose metabolism|Cyanoamino acid metabolism	KOG0626	5e-130				EC:3.2.1.21	gi|595812471|ref|XP_007203411.1|	hypothetical protein PRUPE_ppa021427mg, partial [Prunus persica]	1e-54
maker-scaffold00867-snap-gene-0.43-mRNA-1	29.9535	28.2419	33.0679	28.4647	25.1506	17.3397	1241	maker-scaffold00867-snap-gene-0.43	sp|Q9FIW4|BGL42_ARATH	3e-153	Beta-glucosidase 42 OS=Arabidopsis thaliana GN=BGLU42 PE=2 SV=1	K01188	E3.2.1.21	ko00940;ko00500;ko00460	Phenylpropanoid biosynthesis|Starch and sucrose metabolism|Cyanoamino acid metabolism	KOG0626	2e-154	Beta-glucosidase, lactase phlorizinhydrolase, and related proteins	G	GO:0009507,GO:0004553,GO:0005975	EC:3.2.1.21	gi|1021033087|gb|KZM90871.1|	hypothetical protein DCAR_021764 [Daucus carota subsp. sativus]	8e-65
maker-scaffold04409-snap-gene-0.13-mRNA-1	8.13337	1.50009	0.000752646	1.26e-54	0.0892933	0.0802452	1248	maker-scaffold04409-snap-gene-0.13	sp|Q7XKV4|BGL12_ORYSJ	0	Beta-glucosidase 12 OS=Oryza sativa subsp. japonica GN=BGLU12 PE=2 SV=2	K01188	E3.2.1.21	ko00940;ko00500;ko00460	Phenylpropanoid biosynthesis|Starch and sucrose metabolism|Cyanoamino acid metabolism	KOG0626	4e-156	Trehalose-6-phosphate synthase component TPS1 and related subunits	G		EC:3.2.1.21	gi|1000958845|ref|XP_015576704.1|	PREDICTED: alpha,alpha-trehalose-phosphate synthase [UDP-forming] 1 isoform X3 [Ricinus communis]	2e-96
maker-scaffold10684-snap-gene-0.10-mRNA-1	0.235596	0.317735	0.0762736	0	0	0	1251	maker-scaffold10684-snap-gene-0.10	sp|Q7XSK0|BGL18_ORYSJ	2e-113	Beta-glucosidase 18 OS=Oryza sativa subsp. japonica GN=BGLU18 PE=3 SV=2	K05350	bglB	ko00940;ko00500;ko00460	Phenylpropanoid biosynthesis|Starch and sucrose metabolism|Cyanoamino acid metabolism	KOG0626	7e-102	Trehalose-6-phosphate synthase component TPS1 and related subunits	G		EC:3.2.1.21	gi|470118599|ref|XP_004295412.1|	PREDICTED: alpha,alpha-trehalose-phosphate synthase [UDP-forming] 1-like [Fragaria vesca subsp. vesca]	2e-125
maker-scaffold11920-augustus-gene-0.2-mRNA-1	0.0702298	0.0706603	0.207116	0	3.96267	10.4686	1296	maker-scaffold11920-augustus-gene-0.2	sp|B3H5Q1|BGL11_ARATH	6e-170	Beta-glucosidase 11 OS=Arabidopsis thaliana GN=BGLU11 PE=2 SV=2	K01188	E3.2.1.21	ko00940;ko00500;ko00460	Phenylpropanoid biosynthesis|Starch and sucrose metabolism|Cyanoamino acid metabolism	KOG0626	2e-172	Beta-glucosidase, lactase phlorizinhydrolase, and related proteins	G		EC:3.2.1.21	gi|1009118651|ref|XP_015875970.1|	PREDICTED: beta-glucosidase 13-like [Ziziphus jujuba]	3e-69
maker-scaffold07611-augustus-gene-0.9-mRNA-1	6.74707	4.04103	0.198113	0	0.0764086	0.0692267	1365	maker-scaffold07611-augustus-gene-0.9	sp|Q7XKV4|BGL12_ORYSJ	2e-126	Beta-glucosidase 12 OS=Oryza sativa subsp. japonica GN=BGLU12 PE=2 SV=2	K01188	E3.2.1.21	ko00940;ko00500;ko00460	Phenylpropanoid biosynthesis|Starch and sucrose metabolism|Cyanoamino acid metabolism	KOG0626	3e-125	Beta-glucosidase, lactase phlorizinhydrolase, and related proteins	G		EC:3.2.1.21	gi|764566039|ref|XP_011461904.1|	PREDICTED: beta-glucosidase 12-like [Fragaria vesca subsp. vesca]	1e-114
maker-scaffold05202-snap-gene-0.10-mRNA-1	0.307713	4.86422	13.8154	7.70175	2.90899	2.58886	1386	maker-scaffold05202-snap-gene-0.10	sp|B3H5Q1|BGL11_ARATH	2e-144	Beta-glucosidase 11 OS=Arabidopsis thaliana GN=BGLU11 PE=2 SV=2	K01188	E3.2.1.21	ko00940;ko00500;ko00460	Phenylpropanoid biosynthesis|Starch and sucrose metabolism|Cyanoamino acid metabolism	KOG0626	6e-147				EC:3.2.1.21	gi|641854577|gb|KDO73371.1|	hypothetical protein CISIN_1g011636mg [Citrus sinensis]	2e-104
snap_masked-scaffold08328-abinit-gene-0.3-mRNA-1	0.613009	0.962176	8.28e-24	0	1.06e-30	5.39e-38	1386	snap_masked-scaffold08328-abinit-gene-0.3	sp|Q42707|F26G_CHESP	2e-139		K01188	E3.2.1.21	ko00940;ko00500;ko00460	Phenylpropanoid biosynthesis|Starch and sucrose metabolism|Cyanoamino acid metabolism	KOG0626	2e-128	Trehalose-6-phosphate synthase component TPS1 and related subunits	G		EC:3.2.1.21	gi|595913236|ref|XP_007214547.1|	hypothetical protein PRUPE_ppa001057mg [Prunus persica]	2e-124
augustus_masked-scaffold08400-abinit-gene-0.1-mRNA-1	91.0712	332.076	0.515057	0.0675305	0.143361	1.12695	1438	augustus_masked-scaffold08400-abinit-gene-0.1	sp|Q7XKV4|BGL12_ORYSJ	0	Beta-glucosidase 12 OS=Oryza sativa subsp. japonica GN=BGLU12 PE=2 SV=2	K01188	E3.2.1.21	ko00940;ko00500;ko00460	Phenylpropanoid biosynthesis|Starch and sucrose metabolism|Cyanoamino acid metabolism	KOG0626	1e-165				EC:3.2.1.21	gi|596146433|ref|XP_007222660.1|	hypothetical protein PRUPE_ppa004964mg [Prunus persica]	4e-152
augustus_masked-scaffold03284-abinit-gene-0.7-mRNA-1	3.06024	0	0.0613274	7.54e-73	1.06e-62	0.0612554	1455	augustus_masked-scaffold03284-abinit-gene-0.7	sp|Q9LU02|BGL13_ARATH	0	Beta-glucosidase 13 OS=Arabidopsis thaliana GN=BGLU13 PE=2 SV=1	K01188	E3.2.1.21	ko00940;ko00500;ko00460	Phenylpropanoid biosynthesis|Starch and sucrose metabolism|Cyanoamino acid metabolism	KOG0626	0	Ribokinase	G	GO:0005829,GO:0005524,GO:0008865,GO:0004747,GO:0006014,GO:0046686,GO:0019252	EC:3.2.1.21	gi|694391468|ref|XP_009371257.1|	PREDICTED: fructokinase-1 [Pyrus x bretschneideri]	1e-139
maker-scaffold06391-snap-gene-0.18-mRNA-1	29.205	4.60477	3.99672	3.2119	3.27333	1.71992	1473	maker-scaffold06391-snap-gene-0.18	sp|Q9FIU7|BGL41_ARATH	0	Putative beta-glucosidase 41 OS=Arabidopsis thaliana GN=BGLU41 PE=3 SV=2	K01188	E3.2.1.21	ko00940;ko00500;ko00460	Phenylpropanoid biosynthesis|Starch and sucrose metabolism|Cyanoamino acid metabolism	KOG0626	0	Trehalose-6-phosphate synthase component TPS1 and related subunits	G		EC:3.2.1.21	gi|694385724|ref|XP_009368676.1|	PREDICTED: probable trehalose-phosphate phosphatase 4 [Pyrus x bretschneideri]	3e-128
augustus_masked-scaffold02647-abinit-gene-0.0-mRNA-1	1.04056	0.0776508	6.76e-23	4.63e-80	0.410561	0.122974	1509	augustus_masked-scaffold02647-abinit-gene-0.0	sp|Q7XKV4|BGL12_ORYSJ	0	Beta-glucosidase 12 OS=Oryza sativa subsp. japonica GN=BGLU12 PE=2 SV=2	K01188	E3.2.1.21	ko00940;ko00500;ko00460	Phenylpropanoid biosynthesis|Starch and sucrose metabolism|Cyanoamino acid metabolism	KOG0626	0			GO:0005576,GO:0009505,GO:0045330,GO:0030599,GO:0046910,GO:0042545,GO:0043086,GO:0045490	EC:3.2.1.21	gi|1009172901|ref|XP_015867525.1|	PREDICTED: pectinesterase-like [Ziziphus jujuba]	2e-110
maker-scaffold06157-snap-gene-0.10-mRNA-1	0.288969	4e-21	1.46e-54	0	2.93e-47	5.09e-49	1524	maker-scaffold06157-snap-gene-0.10	sp|Q7XKV4|BGL12_ORYSJ	0	Beta-glucosidase 12 OS=Oryza sativa subsp. japonica GN=BGLU12 PE=2 SV=2	K01188	E3.2.1.21	ko00940;ko00500;ko00460	Phenylpropanoid biosynthesis|Starch and sucrose metabolism|Cyanoamino acid metabolism	KOG0626	0				EC:3.2.1.21	gi|590588343|ref|XP_007016178.1|	Glycosyl hydrolase family protein isoform 4 [Theobroma cacao]	7e-121
augustus_masked-scaffold03007-abinit-gene-0.8-mRNA-1	1.44163	1.16e-21	4.14e-51	0	9.05e-43	9.97e-68	1602	augustus_masked-scaffold03007-abinit-gene-0.8	sp|Q7XKV4|BGL12_ORYSJ	0	Beta-glucosidase 12 OS=Oryza sativa subsp. japonica GN=BGLU12 PE=2 SV=2	K01188	E3.2.1.21	ko00940;ko00500;ko00460	Phenylpropanoid biosynthesis|Starch and sucrose metabolism|Cyanoamino acid metabolism	KOG0626	2e-174				EC:3.2.1.21	gi|802538503|ref|XP_012068057.1|	PREDICTED: lysosomal beta glucosidase-like [Jatropha curcas]	3e-119
maker-scaffold01825-augustus-gene-0.33-mRNA-1	206.786	145.446	0.0909129	1.05634	0.119381	0.539076	1682	maker-scaffold01825-augustus-gene-0.33	sp|Q7XKV4|BGL12_ORYSJ	0	Beta-glucosidase 12 OS=Oryza sativa subsp. japonica GN=BGLU12 PE=2 SV=2	K01188	E3.2.1.21	ko00940;ko00500;ko00460	Phenylpropanoid biosynthesis|Starch and sucrose metabolism|Cyanoamino acid metabolism	KOG0626	0	Beta-glucosidase, lactase phlorizinhydrolase, and related proteins	G		EC:3.2.1.21	gi|297746386|emb|CBI16442.3|	unnamed protein product [Vitis vinifera]	7e-145
maker-scaffold20322-augustus-gene-0.3-mRNA-1	1.77079	1.20474	0.198511	0	2.09e-26	0	1704	maker-scaffold20322-augustus-gene-0.3	sp|Q42707|F26G_CHESP	2e-166		K01188	E3.2.1.21	ko00940;ko00500;ko00460	Phenylpropanoid biosynthesis|Starch and sucrose metabolism|Cyanoamino acid metabolism	KOG0626	3e-159	Glycosyltransferase	M	GO:0016157,GO:0005985	EC:3.2.1.21	gi|764572132|ref|XP_011462741.1|	PREDICTED: sucrose synthase 2 [Fragaria vesca subsp. vesca]	6e-112
maker-scaffold03284-augustus-gene-0.19-mRNA-1	5.1e-25	1.14e-64	1.29e-65	2.84e-59	0.11961	1.60496	1716	maker-scaffold03284-augustus-gene-0.19	sp|O64882|BGL17_ARATH	0	Beta-glucosidase 17 OS=Arabidopsis thaliana GN=BGLU17 PE=2 SV=1	K01188	E3.2.1.21	ko00940;ko00500;ko00460	Phenylpropanoid biosynthesis|Starch and sucrose metabolism|Cyanoamino acid metabolism	KOG0626	0	Beta-glucosidase, lactase phlorizinhydrolase, and related proteins	G		EC:3.2.1.21	gi|950939633|ref|XP_014491497.1|	PREDICTED: beta-glucosidase 12-like [Vigna radiata var. radiata]	4e-93
maker-scaffold05979-augustus-gene-0.11-mRNA-1	259.713	18.0901	21.2002	2.22579	0.126591	0.335005	1758	maker-scaffold05979-augustus-gene-0.11	sp|O64882|BGL17_ARATH	0	Beta-glucosidase 17 OS=Arabidopsis thaliana GN=BGLU17 PE=2 SV=1	K01188	E3.2.1.21	ko00940;ko00500;ko00460	Phenylpropanoid biosynthesis|Starch and sucrose metabolism|Cyanoamino acid metabolism	KOG0626	0				EC:3.2.1.21	gi|703149381|ref|XP_010109588.1|	hypothetical protein L484_005247 [Morus notabilis]	1e-129
maker-scaffold01825-augustus-gene-0.33-mRNA-2	0.117224	0.41816	0.0633101	0	0.00018354	0.00271669	1811	maker-scaffold01825-augustus-gene-0.33	sp|Q7XKV4|BGL12_ORYSJ	0	Beta-glucosidase 12 OS=Oryza sativa subsp. japonica GN=BGLU12 PE=2 SV=2	K01188	E3.2.1.21	ko00940;ko00500;ko00460	Phenylpropanoid biosynthesis|Starch and sucrose metabolism|Cyanoamino acid metabolism	KOG0626	9e-175				EC:3.2.1.21	gi|595835810|ref|XP_007207129.1|	hypothetical protein PRUPE_ppa003012mg [Prunus persica]	4e-84
maker-scaffold03793-augustus-gene-0.8-mRNA-1	230.217	3.45064	0.0719437	0	0.04049	0.0351191	2298	maker-scaffold03793-augustus-gene-0.8	sp|A2SY66|VICHY_VICSN	2e-176	Vicianin hydrolase (Fragment) OS=Vicia sativa subsp. nigra PE=1 SV=1	K01188	E3.2.1.21	ko00940;ko00500;ko00460	Phenylpropanoid biosynthesis|Starch and sucrose metabolism|Cyanoamino acid metabolism	KOG0626	6e-173	Ribokinase	G	GO:0005524,GO:0008865,GO:0004747,GO:0006014,GO:0019252	EC:3.2.1.21	gi|674884807|emb|CDY47709.1|	BnaA10g03980D [Brassica napus]	7e-116
maker-scaffold06927-augustus-gene-0.11-mRNA-1	0.505851	0.162568	0.296154	8.3e-58	1.91e-57	0.182581	2403	maker-scaffold06927-augustus-gene-0.11	sp|Q7XKV4|BGL12_ORYSJ	3e-162	Beta-glucosidase 12 OS=Oryza sativa subsp. japonica GN=BGLU12 PE=2 SV=2	K01188	E3.2.1.21	ko00940;ko00500;ko00460	Phenylpropanoid biosynthesis|Starch and sucrose metabolism|Cyanoamino acid metabolism	KOG0626	4e-131				EC:3.2.1.21	gi|703111902|ref|XP_010099972.1|	hypothetical protein L484_014009 [Morus notabilis]	2e-114
maker-scaffold03531-augustus-gene-0.21-mRNA-1	1.14668	1.71846	0.174754	0.182446	0.0637128	0	2767	maker-scaffold03531-augustus-gene-0.21	sp|O80690|BGL46_ARATH	0	Beta-glucosidase 46 OS=Arabidopsis thaliana GN=BGLU46 PE=1 SV=2	K05350	bglB	ko00940;ko00500;ko00460	Phenylpropanoid biosynthesis|Starch and sucrose metabolism|Cyanoamino acid metabolism	KOG0626	0			GO:0005618,GO:0005576,GO:0045330,GO:0030599,GO:0042545,GO:0045490	EC:3.2.1.21	gi|658039475|ref|XP_008355312.1|	PREDICTED: pectinesterase QRT1-like [Malus domestica]	6e-151
maker-scaffold03887-augustus-gene-0.19-mRNA-1	115.634	79.9544	101.316	85.2164	69.0949	121.676	3135	maker-scaffold03887-augustus-gene-0.19	sp|Q9LV33|BGL44_ARATH	0	Beta-glucosidase 44 OS=Arabidopsis thaliana GN=BGLU44 PE=2 SV=1	K05350	bglB	ko00940;ko00500;ko00460	Phenylpropanoid biosynthesis|Starch and sucrose metabolism|Cyanoamino acid metabolism	KOG0626	0	Glucose-6-phosphate isomerase	G		EC:3.2.1.21	gi|1009115377|ref|XP_015874197.1|	PREDICTED: glucose-6-phosphate isomerase 1, chloroplastic [Ziziphus jujuba]	0
maker-scaffold02250-augustus-gene-0.20-mRNA-1	8.27142	5.33535	3.65657	3.7175	1.80565	6.6047	5784	maker-scaffold02250-augustus-gene-0.20	sp|B3H5Q1|BGL11_ARATH	0	Beta-glucosidase 11 OS=Arabidopsis thaliana GN=BGLU11 PE=2 SV=2	K01188	E3.2.1.21	ko00940;ko00500;ko00460	Phenylpropanoid biosynthesis|Starch and sucrose metabolism|Cyanoamino acid metabolism	KOG0626	0	Glucose-6-phosphate isomerase	G	GO:0005829,GO:0004347,GO:0009817,GO:0006094,GO:0006096,GO:0046686	EC:3.2.1.21	gi|734378883|gb|KHN22258.1|	Glucose-6-phosphate isomerase, cytosolic [Glycine soja]	1e-172
maker-scaffold02250-augustus-gene-0.20-mRNA-2	0.836055	0.733159	0.120377	0.0461798	0.170493	0.572734	6003	maker-scaffold02250-augustus-gene-0.20	sp|B3H5Q1|BGL11_ARATH	7e-169	Beta-glucosidase 11 OS=Arabidopsis thaliana GN=BGLU11 PE=2 SV=2	K01188	E3.2.1.21	ko00940;ko00500;ko00460	Phenylpropanoid biosynthesis|Starch and sucrose metabolism|Cyanoamino acid metabolism	KOG0626	3e-171				EC:3.2.1.21	gi|731391941|ref|XP_010650935.1|	PREDICTED: lysosomal beta glucosidase-like [Vitis vinifera]	6e-65
maker-scaffold01017-augustus-gene-0.19-mRNA-1	3.61988	1.9218	0	0	0.0110913	0.0795498	7641	maker-scaffold01017-augustus-gene-0.19	sp|O64882|BGL17_ARATH	2e-165	Beta-glucosidase 17 OS=Arabidopsis thaliana GN=BGLU17 PE=2 SV=1	K01188	E3.2.1.21	ko00940;ko00500;ko00460	Phenylpropanoid biosynthesis|Starch and sucrose metabolism|Cyanoamino acid metabolism	KOG0626	5e-166			GO:0005618,GO:0005576,GO:0047911,GO:0019863,GO:0004650,GO:0071555,GO:0045490	EC:3.2.1.21	gi|703111902|ref|XP_010099972.1|	hypothetical protein L484_014009 [Morus notabilis]	3e-120
snap_masked-scaffold06259-abinit-gene-0.13-mRNA-1	3.0734	23.9338	39.3589	37.2172	17.1589	12.9374	744	snap_masked-scaffold06259-abinit-gene-0.13	sp|Q00917|SUS2_ARATH	3e-92	Sucrose synthase 2 OS=Arabidopsis thaliana GN=SUS2 PE=2 SV=3	K00695	E2.4.1.13	ko00500	Starch and sucrose metabolism	KOG0853	7e-93			GO:0005618,GO:0045330,GO:0030599,GO:0042545,GO:0050829,GO:0045490,GO:0045488	EC:2.4.1.13	gi|629098688|gb|KCW64453.1|	hypothetical protein EUGRSUZ_G02070 [Eucalyptus grandis]	3e-172
snap_masked-scaffold06259-abinit-gene-0.9-mRNA-1	0.379577	8.55623	17.4805	8.16229	3.0719	0.000843002	1043	snap_masked-scaffold06259-abinit-gene-0.9	sp|O24301|SUS2_PEA	8e-129	Sucrose synthase 2 OS=Pisum sativum GN=SUS2 PE=2 SV=1	K00695	E2.4.1.13	ko00500	Starch and sucrose metabolism	KOG0853	2e-126	dTDP-glucose 4-6-dehydratase/UDP-glucuronic acid decarboxylase	GM	GO:0005829,GO:0048040,GO:0042732,GO:0033320	EC:2.4.1.13	gi|567864272|ref|XP_006424785.1|	hypothetical protein CICLE_v10028768mg [Citrus clementina]	6e-119
maker-scaffold10221-snap-gene-0.6-mRNA-1	180.18	12.794	4.69479	0.672037	0.310214	8.98e-54	1842	maker-scaffold10221-snap-gene-0.6	sp|P13708|SUSY_SOYBN	0	Sucrose synthase OS=Glycine max GN=SS PE=1 SV=2	K00695	E2.4.1.13	ko00500	Starch and sucrose metabolism	KOG0853	0	Trehalose-6-phosphate synthase component TPS1 and related subunits	G		EC:2.4.1.13	gi|694389567|ref|XP_009370404.1|	PREDICTED: probable trehalose-phosphate phosphatase 2 [Pyrus x bretschneideri]	2e-103
maker-scaffold06932-augustus-gene-0.7-mRNA-1	1.62416	4.31583	0.0957907	0.0679818	0	0.0636163	2379	maker-scaffold06932-augustus-gene-0.7	sp|Q9FX32|SUS6_ARATH	0	Sucrose synthase 6 OS=Arabidopsis thaliana GN=SUS6 PE=1 SV=1	K00695	E2.4.1.13	ko00500	Starch and sucrose metabolism	KOG0853	0				EC:2.4.1.13	gi|568843380|ref|XP_006475589.1|	PREDICTED: probable pectinesterase 53 isoform X1 [Citrus sinensis]	0
maker-scaffold00574-augustus-gene-0.33-mRNA-1	68.6429	1646.18	2943.25	2648.42	1482.86	68.2938	2699	maker-scaffold00574-augustus-gene-0.33	sp|Q00917|SUS2_ARATH	0	Sucrose synthase 2 OS=Arabidopsis thaliana GN=SUS2 PE=2 SV=3	K00695	E2.4.1.13	ko00500	Starch and sucrose metabolism	KOG0853	0	Trehalose-6-phosphate synthase component TPS1 and related subunits	G		EC:2.4.1.13	gi|694389567|ref|XP_009370404.1|	PREDICTED: probable trehalose-phosphate phosphatase 2 [Pyrus x bretschneideri]	9e-99
maker-scaffold00005-snap-gene-2.48-mRNA-1	1.545	3.14174	0	0.0836988	0	0	2730	maker-scaffold00005-snap-gene-2.48	sp|Q9FX32|SUS6_ARATH	0	Sucrose synthase 6 OS=Arabidopsis thaliana GN=SUS6 PE=1 SV=1	K00695	E2.4.1.13	ko00500	Starch and sucrose metabolism	KOG0853	0	Trehalose-6-phosphate synthase component TPS1 and related subunits	G	GO:0004805,GO:0016311,GO:0005992	EC:2.4.1.13	gi|645257405|ref|XP_008234398.1|	PREDICTED: trehalose-phosphate phosphatase A [Prunus mume]	2e-176
maker-scaffold01256-snap-gene-0.31-mRNA-1	458.911	193.136	119.174	119.358	194.797	366.976	2811	maker-scaffold01256-snap-gene-0.31	sp|O24301|SUS2_PEA	0	Sucrose synthase 2 OS=Pisum sativum GN=SUS2 PE=2 SV=1	K00695	E2.4.1.13	ko00500	Starch and sucrose metabolism	KOG0853	0	Trehalose-6-phosphate synthase component TPS1 and related subunits	G	GO:0004805,GO:0005992	EC:2.4.1.13	gi|1000940488|ref|XP_015582968.1|	PREDICTED: probable trehalose-phosphate phosphatase F isoform X1 [Ricinus communis]	1e-176
augustus_masked-scaffold00084-abinit-gene-0.0-mRNA-1	697.861	510.942	276.074	159.758	112.803	22.8445	2938	augustus_masked-scaffold00084-abinit-gene-0.0	sp|Q01390|SUSY_VIGRR	0	Sucrose synthase OS=Vigna radiata var. radiata GN=SS1 PE=1 SV=1	K00695	E2.4.1.13	ko00500	Starch and sucrose metabolism	KOG0853	0				EC:2.4.1.13	gi|1009182256|ref|XP_015872612.1|	PREDICTED: pectinesterase 3-like [Ziziphus jujuba]	6e-120
maker-scaffold01885-snap-gene-0.37-mRNA-1	9.56544	14.6724	15.2899	14.9459	27.5732	55.9364	3159	maker-scaffold01885-snap-gene-0.37	sp|O22060|SPSA1_CITUN	0	Probable sucrose-phosphate synthase 1 OS=Citrus unshiu GN=SPS1 PE=2 SV=1	K00696	E2.4.1.14	ko00500	Starch and sucrose metabolism	KOG0853	0			GO:0042597,GO:0008422,GO:0085030,GO:2000899	EC:2.4.1.14	gi|731391941|ref|XP_010650935.1|	PREDICTED: lysosomal beta glucosidase-like [Vitis vinifera]	1e-140
maker-scaffold05776-augustus-gene-0.13-mRNA-1	6.4562	18.5957	0	0.0459796	0.0498194	0.0221368	3240	maker-scaffold05776-augustus-gene-0.13	sp|F4JLK2|SPSA4_ARATH	0	Probable sucrose-phosphate synthase 4 OS=Arabidopsis thaliana GN=SPS4 PE=1 SV=1	K00696	E2.4.1.14	ko00500	Starch and sucrose metabolism	KOG0853	0				EC:2.4.1.14	gi|702253434|ref|XP_010067907.1|	PREDICTED: exopolygalacturonase-like [Eucalyptus grandis]	5e-130
maker-scaffold06097-augustus-gene-0.6-mRNA-1	64.7343	88.0516	89.269	77.0943	91.6591	136.933	3581	maker-scaffold06097-augustus-gene-0.6	sp|O22060|SPSA1_CITUN	0	Probable sucrose-phosphate synthase 1 OS=Citrus unshiu GN=SPS1 PE=2 SV=1	K00696	E2.4.1.14	ko00500	Starch and sucrose metabolism	KOG0853	0	Beta-glucosidase, lactase phlorizinhydrolase, and related proteins	G	GO:0048046,GO:0009507,GO:0008422,GO:0005975	EC:2.4.1.14	gi|596223391|ref|XP_007224102.1|	hypothetical protein PRUPE_ppa015619mg [Prunus persica]	0
maker-scaffold08524-snap-gene-0.5-mRNA-1	1.04638	0.529737	0	0.134802	0.143582	0.246249	798	maker-scaffold08524-snap-gene-0.5	sp|Q5HZ05|TPPJ_ARATH	2e-111	Probable trehalose-phosphate phosphatase J OS=Arabidopsis thaliana GN=TPPJ PE=1 SV=1	K01087	otsB	ko00500	Starch and sucrose metabolism	KOG1050	3e-112				EC:3.1.3.12	gi|743921962|ref|XP_011005053.1|	PREDICTED: pectinesterase/pectinesterase inhibitor PPE8B [Populus euphratica]	4e-179
maker-scaffold11400-snap-gene-0.9-mRNA-1	7.00265	2.65366	0.829309	0.722243	0.298586	1.42465	876	maker-scaffold11400-snap-gene-0.9	sp|Q9SYM4|TPS1_ARATH	2e-118	Alpha,alpha-trehalose-phosphate synthase [UDP-forming] 1 OS=Arabidopsis thaliana GN=TPS1 PE=1 SV=1	K16055	TPS	ko00500	Starch and sucrose metabolism	KOG1050	5e-119			GO:0005618,GO:0005576,GO:0045330,GO:0004857,GO:0030599,GO:0042545,GO:0045490	EC:2.4.1.15 3.1.3.12	gi|645236545|ref|XP_008224789.1|	PREDICTED: pectinesterase [Prunus mume]	7e-153
maker-scaffold21853-snap-gene-0.3-mRNA-1	12.2807	5.4245	1.11798	0.809199	1.10759	2.58704	888	maker-scaffold21853-snap-gene-0.3	sp|Q9SYM4|TPS1_ARATH	2e-134	Alpha,alpha-trehalose-phosphate synthase [UDP-forming] 1 OS=Arabidopsis thaliana GN=TPS1 PE=1 SV=1	K16055	TPS	ko00500	Starch and sucrose metabolism	KOG1050	4e-135	Beta-glucosidase, lactase phlorizinhydrolase, and related proteins	G		EC:2.4.1.15 3.1.3.12	gi|802555533|ref|XP_012065491.1|	PREDICTED: beta-glucosidase 17-like [Jatropha curcas]	9e-153
snap_masked-scaffold11400-abinit-gene-0.5-mRNA-1	14.3329	9.2371	3.09692	1.65885	0.621825	3.09704	928	snap_masked-scaffold11400-abinit-gene-0.5	sp|Q9SYM4|TPS1_ARATH	1e-122	Alpha,alpha-trehalose-phosphate synthase [UDP-forming] 1 OS=Arabidopsis thaliana GN=TPS1 PE=1 SV=1	K16055	TPS	ko00500	Starch and sucrose metabolism	KOG1050	3e-123	Beta-glucosidase, lactase phlorizinhydrolase, and related proteins	G		EC:2.4.1.15 3.1.3.12	gi|1021033087|gb|KZM90871.1|	hypothetical protein DCAR_021764 [Daucus carota subsp. sativus]	6e-165
maker-scaffold02371-snap-gene-0.11-mRNA-1	1.15862	1.04239	0.18711	0.0949803	1.00581	0.0891423	987	maker-scaffold02371-snap-gene-0.11	sp|Q9FWQ2|TPP2_ORYSJ	3e-112	Probable trehalose-phosphate phosphatase 2 OS=Oryza sativa subsp. japonica GN=TPP2 PE=1 SV=1	K01087	otsB	ko00500	Starch and sucrose metabolism	KOG1050	7e-112	Beta-glucosidase, lactase phlorizinhydrolase, and related proteins	G		EC:3.1.3.12	gi|590633429|ref|XP_007028106.1|	Beta-glucosidase, putative isoform 3 [Theobroma cacao]	2e-147
maker-scaffold01132-augustus-gene-0.37-mRNA-1	0.415977	5.76e-07	0.494374	1.52e-10	0	9.93e-19	1139	maker-scaffold01132-augustus-gene-0.37	sp|Q7XI41|TPP3_ORYSJ	3e-108	Probable trehalose-phosphate phosphatase 3 OS=Oryza sativa subsp. japonica GN=TPP3 PE=2 SV=1	K01087	otsB	ko00500	Starch and sucrose metabolism	KOG1050	3e-101				EC:3.1.3.12	gi|1009142905|ref|XP_015888975.1|	PREDICTED: pectinesterase/pectinesterase inhibitor PPE8B isoform X1 [Ziziphus jujuba]	3e-123
maker-scaffold08439-augustus-gene-0.6-mRNA-1	5.59808	0.404563	1.84312	0.295666	0	0.0980406	1144	maker-scaffold08439-augustus-gene-0.6	sp|Q7XI41|TPP3_ORYSJ	9e-106	Probable trehalose-phosphate phosphatase 3 OS=Oryza sativa subsp. japonica GN=TPP3 PE=2 SV=1	K01087	otsB	ko00500	Starch and sucrose metabolism	KOG1050	2e-99	Beta-glucosidase, lactase phlorizinhydrolase, and related proteins	G		EC:3.1.3.12	gi|702475653|ref|XP_010031859.1|	PREDICTED: beta-glucosidase 24-like [Eucalyptus grandis]	1e-171
maker-scaffold01437-augustus-gene-0.27-mRNA-1	3.35605	4.02711	6.49425	5.00124	4.47248	13.4841	1158	maker-scaffold01437-augustus-gene-0.27	sp|O64896|TPPA_ARATH	0	Trehalose-phosphate phosphatase A OS=Arabidopsis thaliana GN=TPPA PE=1 SV=1	K01087	otsB	ko00500	Starch and sucrose metabolism	KOG1050	0	Beta-glucosidase, lactase phlorizinhydrolase, and related proteins	G	GO:0008422,GO:0005975	EC:3.1.3.12	gi|645240580|ref|XP_008226671.1|	PREDICTED: beta-glucosidase 18-like [Prunus mume]	1e-133
maker-scaffold11071-augustus-gene-0.9-mRNA-1	18.0498	0.866593	0.338929	0.0893022	0.285668	2.4291	1170	maker-scaffold11071-augustus-gene-0.9	sp|Q9SUW0|TPPG_ARATH	0	Probable trehalose-phosphate phosphatase G OS=Arabidopsis thaliana GN=TPPG PE=2 SV=1	K01087	otsB	ko00500	Starch and sucrose metabolism	KOG1050	0	Trehalose-6-phosphate synthase component TPS1 and related subunits	G		EC:3.1.3.12	gi|694389567|ref|XP_009370404.1|	PREDICTED: probable trehalose-phosphate phosphatase 2 [Pyrus x bretschneideri]	2e-94
maker-scaffold04961-augustus-gene-0.18-mRNA-1	0.0287369	1.86e-54	1.03e-31	1.55e-49	0	0	1253	maker-scaffold04961-augustus-gene-0.18	sp|Q7XI41|TPP3_ORYSJ	4e-91	Probable trehalose-phosphate phosphatase 3 OS=Oryza sativa subsp. japonica GN=TPP3 PE=2 SV=1	K01087	otsB	ko00500	Starch and sucrose metabolism	KOG1050	5e-86			GO:0031225,GO:0046658,GO:0005886,GO:0042973,GO:0005975,GO:0006952	EC:3.1.3.12	gi|764576328|ref|XP_004297451.2|	PREDICTED: glucan endo-1,3-beta-glucosidase 3 [Fragaria vesca subsp. vesca]	0
maker-scaffold04414-snap-gene-0.25-mRNA-1	2.05627	1.63732	0.305245	0.407653	0.174012	0.0738098	1305	maker-scaffold04414-snap-gene-0.25	sp|Q9SYM4|TPS1_ARATH	3e-120	Alpha,alpha-trehalose-phosphate synthase [UDP-forming] 1 OS=Arabidopsis thaliana GN=TPS1 PE=1 SV=1	K16055	TPS	ko00500	Starch and sucrose metabolism	KOG1050	8e-121	Beta-glucosidase, lactase phlorizinhydrolase, and related proteins	G	GO:0008422,GO:0005975	EC:2.4.1.15 3.1.3.12	gi|590718875|ref|XP_007050911.1|	Beta glucosidase 11 [Theobroma cacao]	4e-171
snap_masked-scaffold01481-abinit-gene-0.20-mRNA-1	24.9657	2.10124	4.24237	5.50247	4.06088	23.5174	1375	snap_masked-scaffold01481-abinit-gene-0.20	sp|F4KFG5|TPPI_ARATH	1e-165	Probable trehalose-phosphate phosphatase I OS=Arabidopsis thaliana GN=TPPI PE=2 SV=1	K01087	otsB	ko00500	Starch and sucrose metabolism	KOG1050	7e-172	UDP-glucose 4-epimerase/UDP-sulfoquinovose synthase	M	GO:0005768,GO:0005794,GO:0032580,GO:0016021,GO:0005802,GO:0050378,GO:0005975	EC:3.1.3.12	gi|596138397|ref|XP_007222381.1|	hypothetical protein PRUPE_ppa006006mg [Prunus persica]	0
maker-scaffold00999-augustus-gene-0.29-mRNA-1	4.15551	2.18707	0.0599359	0.0620799	1.03554	20.9351	2624	maker-scaffold00999-augustus-gene-0.29	sp|Q9ZV48|TPS11_ARATH	0	Probable alpha,alpha-trehalose-phosphate synthase [UDP-forming] 11 OS=Arabidopsis thaliana GN=TPS11 PE=2 SV=1	K16055	TPS	ko00500	Starch and sucrose metabolism	KOG1050	0	dTDP-glucose 4-6-dehydratase/UDP-glucuronic acid decarboxylase	GM		EC:2.4.1.15 3.1.3.12	gi|694404477|ref|XP_009377117.1|	PREDICTED: UDP-glucuronic acid decarboxylase 1-like [Pyrus x bretschneideri]	0
maker-scaffold00176-augustus-gene-1.23-mRNA-1	27.487	7.35422	0.18527	2.3382	4.36917	25.0092	2732	maker-scaffold00176-augustus-gene-1.23	sp|Q9LRA7|TPS9_ARATH	0	Probable alpha,alpha-trehalose-phosphate synthase [UDP-forming] 9 OS=Arabidopsis thaliana GN=TPS9 PE=1 SV=1	K16055	TPS	ko00500	Starch and sucrose metabolism	KOG1050	0	UDP-glucose 4-epimerase/UDP-sulfoquinovose synthase	M		EC:2.4.1.15 3.1.3.12	gi|674237824|gb|KFK30589.1|	hypothetical protein AALP_AA6G001300 [Arabis alpina]	0
maker-scaffold00714-augustus-gene-0.36-mRNA-1	58.3452	27.8011	16.6201	27.8505	24.762	56.136	2784	maker-scaffold00714-augustus-gene-0.36	sp|Q9LMI0|TPS7_ARATH	0	Probable alpha,alpha-trehalose-phosphate synthase [UDP-forming] 7 OS=Arabidopsis thaliana GN=TPS7 PE=1 SV=1	K16055	TPS	ko00500	Starch and sucrose metabolism	KOG1050	0	dTDP-glucose 4-6-dehydratase/UDP-glucuronic acid decarboxylase	GM	GO:0005768,GO:0005794,GO:0032580,GO:0000139,GO:0016021,GO:0016020,GO:0005886,GO:0005802,GO:0008460,GO:0048040,GO:0042732,GO:0019305,GO:0033320	EC:2.4.1.15 3.1.3.12	gi|590661247|ref|XP_007035620.1|	NAD(P)-binding Rossmann-fold superfamily protein [Theobroma cacao]	9e-167
maker-scaffold05017-snap-gene-0.17-mRNA-1	45.7407	71.3152	40.8572	22.1975	7.95639	1.09639	2829	maker-scaffold05017-snap-gene-0.17	sp|O23617|TPS5_ARATH	0	Alpha,alpha-trehalose-phosphate synthase [UDP-forming] 5 OS=Arabidopsis thaliana GN=TPS5 PE=1 SV=2	K16055	TPS	ko00500	Starch and sucrose metabolism	KOG1050	0	UDP-glucose 4-epimerase/UDP-sulfoquinovose synthase	M	GO:0032580,GO:0016021,GO:0050662,GO:0050378,GO:0005975	EC:2.4.1.15 3.1.3.12	gi|645266506|ref|XP_008238641.1|	PREDICTED: UDP-glucuronate 4-epimerase 5 [Prunus mume]	2e-175
maker-scaffold00023-augustus-gene-2.9-mRNA-1	15.0497	19.6299	13.4149	40.3737	62.4423	39.7953	2995	maker-scaffold00023-augustus-gene-2.9	sp|O80738|TPS10_ARATH	0	Probable alpha,alpha-trehalose-phosphate synthase [UDP-forming] 10 OS=Arabidopsis thaliana GN=TPS10 PE=2 SV=1	K16055	TPS	ko00500	Starch and sucrose metabolism	KOG1050	0	Trehalose-6-phosphate synthase component TPS1 and related subunits	G		EC:2.4.1.15 3.1.3.12	gi|922327553|ref|XP_013443169.1|	trehalose-6-phosphate synthase [Medicago truncatula]	1e-96
maker-scaffold02718-augustus-gene-0.12-mRNA-1	65.9567	29.9319	36.8253	47.8027	58.7475	151.602	3055	maker-scaffold02718-augustus-gene-0.12	sp|Q94AH8|TPS6_ARATH	0	Alpha,alpha-trehalose-phosphate synthase [UDP-forming] 6 OS=Arabidopsis thaliana GN=TPS6 PE=1 SV=2	K16055	TPS	ko00500	Starch and sucrose metabolism	KOG1050	0			GO:0005794,GO:0000139,GO:0016021,GO:0090406,GO:0047262,GO:0052325,GO:0009555,GO:0009860	EC:2.4.1.15 3.1.3.12	gi|802715735|ref|XP_012084795.1|	PREDICTED: probable galacturonosyltransferase 14 isoform X3 [Jatropha curcas]	0
maker-scaffold03911-augustus-gene-0.9-mRNA-2	4.03043	6.35256	6.36828	6.75755	1.95113	0.991221	3350	maker-scaffold03911-augustus-gene-0.9	sp|Q9SYM4|TPS1_ARATH	0	Alpha,alpha-trehalose-phosphate synthase [UDP-forming] 1 OS=Arabidopsis thaliana GN=TPS1 PE=1 SV=1	K16055	TPS	ko00500	Starch and sucrose metabolism	KOG1050	0				EC:2.4.1.15 3.1.3.12	gi|590574790|ref|XP_007012505.1|	Plant invertase/pectin methylesterase inhibitor superfamily [Theobroma cacao]	5e-136
maker-scaffold03911-augustus-gene-0.9-mRNA-1	37.5983	28.9197	33.8181	18.1928	16.3058	10.866	3551	maker-scaffold03911-augustus-gene-0.9	sp|Q9SYM4|TPS1_ARATH	0	Alpha,alpha-trehalose-phosphate synthase [UDP-forming] 1 OS=Arabidopsis thaliana GN=TPS1 PE=1 SV=1	K16055	TPS	ko00500	Starch and sucrose metabolism	KOG1050	0	Beta-glucosidase, lactase phlorizinhydrolase, and related proteins	G		EC:2.4.1.15 3.1.3.12	gi|1021033087|gb|KZM90871.1|	hypothetical protein DCAR_021764 [Daucus carota subsp. sativus]	5e-152
maker-scaffold03064-snap-gene-0.25-mRNA-1	17.399	21.5537	3.34555	2.6855	3.24084	5.32066	2298	maker-scaffold03064-snap-gene-0.25	sp|O04893|AGLU_SPIOL	0	Alpha-glucosidase OS=Spinacia oleracea PE=1 SV=1	K01187	malZ	ko00052;ko00500	Galactose metabolism|Starch and sucrose metabolism	KOG1065	0	UDP-glucose 4-epimerase/UDP-sulfoquinovose synthase	M	GO:0005768,GO:0005794,GO:0032580,GO:0016021,GO:0005802,GO:0050378,GO:0005975	EC:3.2.1.20	gi|1009139756|ref|XP_015887286.1|	PREDICTED: UDP-glucuronate 4-epimerase 6 [Ziziphus jujuba]	0
maker-scaffold04633-snap-gene-0.23-mRNA-1	30.1283	13.4491	5.50156	3.65071	4.17742	10.4121	5028	maker-scaffold04633-snap-gene-0.23	sp|O04893|AGLU_SPIOL	0	Alpha-glucosidase OS=Spinacia oleracea PE=1 SV=1	K01187	malZ	ko00052;ko00500	Galactose metabolism|Starch and sucrose metabolism	KOG1065	0	Trehalose-6-phosphate synthase component TPS1 and related subunits	G	GO:0005730,GO:0005634,GO:0004805,GO:0046686,GO:0005992	EC:3.2.1.20	gi|802537172|ref|XP_012093071.1|	PREDICTED: probable trehalose-phosphate phosphatase J [Jatropha curcas]	1e-150
maker-scaffold00380-snap-gene-0.35-mRNA-1	5.75873	6.15968	10.6286	6.94349	4.08875	3.911	2820	maker-scaffold00380-snap-gene-0.35	sp|Q9F234|AGL2_BACTQ	3e-126	Alpha-glucosidase 2 OS=Bacillus thermoamyloliquefaciens PE=3 SV=1	K01187	malZ	ko00052;ko00500	Galactose metabolism|Starch and sucrose metabolism	KOG1066	0	Beta-glucosidase, lactase phlorizinhydrolase, and related proteins	G		EC:3.2.1.20	gi|645218597|ref|XP_008231450.1|	PREDICTED: beta-glucosidase 11-like [Prunus mume]	2e-152
maker-scaffold00380-snap-gene-1.14-mRNA-1	89.1778	88.0405	148.447	150.242	94.9303	77.9656	3157	maker-scaffold00380-snap-gene-1.14	sp|Q9F234|AGL2_BACTQ	1e-121	Alpha-glucosidase 2 OS=Bacillus thermoamyloliquefaciens PE=3 SV=1	K01187	malZ	ko00052;ko00500	Galactose metabolism|Starch and sucrose metabolism	KOG1066	0	Beta-glucosidase, lactase phlorizinhydrolase, and related proteins	G		EC:3.2.1.20	gi|1021033087|gb|KZM90871.1|	hypothetical protein DCAR_021764 [Daucus carota subsp. sativus]	4e-176
maker-scaffold12930-snap-gene-0.11-mRNA-1	129.227	602.901	1363.85	961.956	936.799	305.11	389	maker-scaffold12930-snap-gene-0.11	sp|P52417|GLGS2_VICFA	2e-80	Glucose-1-phosphate adenylyltransferase small subunit 2, chloroplastic OS=Vicia faba GN=AGPP PE=2 SV=1	K00975	glgC	ko00500;ko00520	Starch and sucrose metabolism|Amino sugar and nucleotide sugar metabolism	KOG1322	3e-78				EC:2.7.7.27	gi|823123089|ref|XP_012473965.1|	PREDICTED: galacturonosyltransferase 8 isoform X2 [Gossypium raimondii]	0
maker-scaffold33868-snap-gene-0.3-mRNA-1	77.84	381.223	789.831	510.054	512.625	171.659	486	maker-scaffold33868-snap-gene-0.3	sp|P52416|GLGS1_VICFA	9e-101	Glucose-1-phosphate adenylyltransferase small subunit 1, chloroplastic OS=Vicia faba GN=AGPC PE=2 SV=1	K00975	glgC	ko00500;ko00520	Starch and sucrose metabolism|Amino sugar and nucleotide sugar metabolism	KOG1322	7e-99				EC:2.7.7.27	gi|645275338|ref|XP_008242767.1|	PREDICTED: probable polygalacturonase At1g80170 [Prunus mume]	5e-111
maker-scaffold02043-snap-gene-0.32-mRNA-1	0	0.341803	0	0	0	0	1485	maker-scaffold02043-snap-gene-0.32	sp|F4I8U2|APS2L_ARATH	2e-148		K00975	glgC	ko00500;ko00520	Starch and sucrose metabolism|Amino sugar and nucleotide sugar metabolism	KOG1322	5e-151			GO:0071944,GO:0005618,GO:0005576,GO:0045330,GO:0030599,GO:0046910,GO:0042545,GO:0043086,GO:0045490,GO:0009741,GO:0009409,GO:0009620	EC:2.7.7.27	gi|1025330323|ref|XP_016506115.1|	PREDICTED: probable pectinesterase/pectinesterase inhibitor 20 [Nicotiana tabacum]	3e-157
maker-scaffold02272-snap-gene-0.45-mRNA-1	0.0528716	0.162905	0.0516235	0.161369	0	0.107403	1564	maker-scaffold02272-snap-gene-0.45	sp|P55229|GLGL1_ARATH	0	Glucose-1-phosphate adenylyltransferase large subunit 1, chloroplastic OS=Arabidopsis thaliana GN=ADG2 PE=1 SV=3	K00975	glgC	ko00500;ko00520	Starch and sucrose metabolism|Amino sugar and nucleotide sugar metabolism	KOG1322	0	Beta-glucosidase, lactase phlorizinhydrolase, and related proteins	G		EC:2.7.7.27	gi|764566039|ref|XP_011461904.1|	PREDICTED: beta-glucosidase 12-like [Fragaria vesca subsp. vesca]	0
maker-scaffold04516-augustus-gene-0.15-mRNA-2	38.9665	438.158	686.524	682.714	849.182	460.392	2026	maker-scaffold04516-augustus-gene-0.15	sp|P55233|GLGL1_BETVU	0	Glucose-1-phosphate adenylyltransferase large subunit, chloroplastic/amyloplastic OS=Beta vulgaris GN=AGPS1 PE=2 SV=1	K00975	glgC	ko00500;ko00520	Starch and sucrose metabolism|Amino sugar and nucleotide sugar metabolism	KOG1322	0	UDP-glucose/GDP-mannose dehydrogenase	GT		EC:2.7.7.27	gi|802653353|ref|XP_012080355.1|	PREDICTED: UDP-glucose 6-dehydrogenase 1-like [Jatropha curcas]	0
maker-scaffold04516-augustus-gene-0.15-mRNA-1	0.395709	0.906812	2.94546	2.91788	0.439377	0.798099	2032	maker-scaffold04516-augustus-gene-0.15	sp|P55233|GLGL1_BETVU	0	Glucose-1-phosphate adenylyltransferase large subunit, chloroplastic/amyloplastic OS=Beta vulgaris GN=AGPS1 PE=2 SV=1	K00975	glgC	ko00500;ko00520	Starch and sucrose metabolism|Amino sugar and nucleotide sugar metabolism	KOG1322	0	UDP-glucose/GDP-mannose dehydrogenase	GT	GO:0051287,GO:0003979,GO:0006065	EC:2.7.7.27	gi|225452968|ref|XP_002284346.1|	PREDICTED: UDP-glucose 6-dehydrogenase 1 [Vitis vinifera]	0
augustus_masked-scaffold10050-abinit-gene-0.1-mRNA-1	67.1778	377.339	639.101	562.311	683.529	285.877	2294	augustus_masked-scaffold10050-abinit-gene-0.1	sp|Q00081|GLGL1_SOLTU	0	Glucose-1-phosphate adenylyltransferase large subunit 1 (Fragment) OS=Solanum tuberosum GN=AGPS1 PE=2 SV=1	K00975	glgC	ko00500;ko00520	Starch and sucrose metabolism|Amino sugar and nucleotide sugar metabolism	KOG1322	0	dTDP-glucose 4-6-dehydratase/UDP-glucuronic acid decarboxylase	GM	GO:0005737,GO:0005886,GO:0048040,GO:0033320	EC:2.7.7.27	gi|255575062|ref|XP_002528436.1|	PREDICTED: UDP-glucuronic acid decarboxylase 6 [Ricinus communis]	0
maker-scaffold02400-snap-gene-0.12-mRNA-1	4.46565	1.59172	8.58884	2.57713	0.460222	10.8153	402	maker-scaffold02400-snap-gene-0.12	sp|Q56XE8|HXK4_ARATH	1e-19	Hexokinase-4 OS=Arabidopsis thaliana GN=At3g20040 PE=1 SV=2	K00844	HK	ko04066;ko00521;ko00524;ko00010;ko00051;ko00052;ko00500;ko00520;ko01200	HIF-1 signaling pathway|Streptomycin biosynthesis|Butirosin and neomycin biosynthesis|Glycolysis / Gluconeogenesis|Fructose and mannose metabolism|Galactose metabolism|Starch and sucrose metabolism|Amino sugar and nucleotide sugar metabolism|Carbon metabolism	KOG1369	3e-20	Beta-glucosidase, lactase phlorizinhydrolase, and related proteins	G	GO:0005794,GO:0008422,GO:0005975	EC:2.7.1.1	gi|731414843|ref|XP_002275668.2|	PREDICTED: beta-glucosidase 12 [Vitis vinifera]	0
maker-scaffold06951-augustus-gene-0.9-mRNA-1	7.7268	5.27033	2.24632	1.55889	2.98213	2.18978	769	maker-scaffold06951-augustus-gene-0.9	sp|Q9SEK3|HXK1_SPIOL	3e-82	Hexokinase-1 OS=Spinacia oleracea GN=HXK1 PE=2 SV=1	K00844	HK	ko04066;ko00521;ko00524;ko00010;ko00051;ko00052;ko00500;ko00520;ko01200	HIF-1 signaling pathway|Streptomycin biosynthesis|Butirosin and neomycin biosynthesis|Glycolysis / Gluconeogenesis|Fructose and mannose metabolism|Galactose metabolism|Starch and sucrose metabolism|Amino sugar and nucleotide sugar metabolism|Carbon metabolism	KOG1369	9e-81			GO:0005794,GO:0000139,GO:0016021,GO:0047262,GO:0071555,GO:0045489	EC:2.7.1.1	gi|1009132206|ref|XP_015883259.1|	PREDICTED: probable galacturonosyltransferase 11 [Ziziphus jujuba]	0
maker-scaffold12678-snap-gene-0.9-mRNA-1	32.4124	37.2592	42.5845	28.0985	20.4434	2.70332	1566	maker-scaffold12678-snap-gene-0.9	sp|Q6Q8A5|HXK2_TOBAC	0	Hexokinase-2, chloroplastic OS=Nicotiana tabacum GN=HXK2 PE=2 SV=1	K00844	HK	ko04066;ko00521;ko00524;ko00010;ko00051;ko00052;ko00500;ko00520;ko01200	HIF-1 signaling pathway|Streptomycin biosynthesis|Butirosin and neomycin biosynthesis|Glycolysis / Gluconeogenesis|Fructose and mannose metabolism|Galactose metabolism|Starch and sucrose metabolism|Amino sugar and nucleotide sugar metabolism|Carbon metabolism	KOG1369	0			GO:0031225,GO:0046658,GO:0005886,GO:0042973,GO:0005975,GO:0006952	EC:2.7.1.1	gi|255582261|ref|XP_002531922.1|	PREDICTED: glucan endo-1,3-beta-glucosidase 2 [Ricinus communis]	0
maker-scaffold02400-augustus-gene-0.9-mRNA-1	19.8092	11.0258	11.8524	13.6958	19.745	39.7858	1730	maker-scaffold02400-augustus-gene-0.9	sp|Q9LPS1|HXK3_ARATH	0	Hexokinase-3 OS=Arabidopsis thaliana GN=At1g50460 PE=1 SV=1	K00844	HK	ko04066;ko00521;ko00524;ko00010;ko00051;ko00052;ko00500;ko00520;ko01200	HIF-1 signaling pathway|Streptomycin biosynthesis|Butirosin and neomycin biosynthesis|Glycolysis / Gluconeogenesis|Fructose and mannose metabolism|Galactose metabolism|Starch and sucrose metabolism|Amino sugar and nucleotide sugar metabolism|Carbon metabolism	KOG1369	0	Beta-glucosidase, lactase phlorizinhydrolase, and related proteins	G	GO:0009505,GO:0008422,GO:0005975	EC:2.7.1.1	gi|302143176|emb|CBI20471.3|	unnamed protein product [Vitis vinifera]	0
maker-scaffold06885-augustus-gene-0.11-mRNA-1	2.47896	1.81355	1.01232	0.366315	0.763902	0.414027	1902	maker-scaffold06885-augustus-gene-0.11	sp|Q9SEK2|HXK1_TOBAC	3e-149	Hexokinase-1 OS=Nicotiana tabacum GN=HXK1 PE=1 SV=1	K00844	HK	ko04066;ko00521;ko00524;ko00010;ko00051;ko00052;ko00500;ko00520;ko01200	HIF-1 signaling pathway|Streptomycin biosynthesis|Butirosin and neomycin biosynthesis|Glycolysis / Gluconeogenesis|Fructose and mannose metabolism|Galactose metabolism|Starch and sucrose metabolism|Amino sugar and nucleotide sugar metabolism|Carbon metabolism	KOG1369	2e-136			GO:0031225,GO:0046658,GO:0009505,GO:0005886,GO:0009506,GO:0005773,GO:0042973,GO:0005975,GO:0006952	EC:2.7.1.1	gi|641848251|gb|KDO67128.1|	hypothetical protein CISIN_1g010789mg [Citrus sinensis]	0
augustus_masked-scaffold00037-abinit-gene-1.21-mRNA-1	64.5205	70.4911	72.6853	67.2058	54.7393	73.7637	2365	augustus_masked-scaffold00037-abinit-gene-1.21	sp|Q9SEK3|HXK1_SPIOL	0	Hexokinase-1 OS=Spinacia oleracea GN=HXK1 PE=2 SV=1	K00844	HK	ko04066;ko00521;ko00524;ko00010;ko00051;ko00052;ko00500;ko00520;ko01200	HIF-1 signaling pathway|Streptomycin biosynthesis|Butirosin and neomycin biosynthesis|Glycolysis / Gluconeogenesis|Fructose and mannose metabolism|Galactose metabolism|Starch and sucrose metabolism|Amino sugar and nucleotide sugar metabolism|Carbon metabolism	KOG1369	0	UDP-glucose/GDP-mannose dehydrogenase	GT		EC:2.7.1.1	gi|225423507|ref|XP_002269692.1|	PREDICTED: UDP-glucose 6-dehydrogenase 3 [Vitis vinifera]	0
augustus_masked-scaffold02472-abinit-gene-0.7-mRNA-1	529.754	84.1491	101.934	101.373	65.5549	92.701	1296	augustus_masked-scaffold02472-abinit-gene-0.7	sp|Q9M0B6|GAE1_ARATH	0	UDP-glucuronate 4-epimerase 1 OS=Arabidopsis thaliana GN=GAE1 PE=1 SV=1	K08679	E5.1.3.6	ko00500;ko00520	Starch and sucrose metabolism|Amino sugar and nucleotide sugar metabolism	KOG1371	0	GDP-mannose pyrophosphorylase/mannose-1-phosphate guanylyltransferase	M	GO:0009507,GO:0005524,GO:0008878,GO:0005978	EC:5.1.3.6	gi|985470477|ref|XP_015381005.1|	PREDICTED: inactive glucose-1-phosphate adenylyltransferase small subunit 2, chloroplastic [Citrus sinensis]	3e-153
augustus_masked-scaffold01375-abinit-gene-0.8-mRNA-1	44.1374	22.7018	20.8304	17.96	10.9241	3.95365	1299	augustus_masked-scaffold01375-abinit-gene-0.8	sp|O81312|GAE3_ARATH	0	UDP-glucuronate 4-epimerase 3 OS=Arabidopsis thaliana GN=GAE3 PE=2 SV=1	K08679	E5.1.3.6	ko00500;ko00520	Starch and sucrose metabolism|Amino sugar and nucleotide sugar metabolism	KOG1371	0			GO:0005576,GO:0008810,GO:0071555,GO:0030245	EC:5.1.3.6	gi|590685177|ref|XP_007042031.1|	Glycosyl hydrolase 9B18 [Theobroma cacao]	0
augustus_masked-scaffold03362-abinit-gene-0.2-mRNA-1	55.9493	42.5362	34.9995	23.7576	19.8956	24.1944	1302	augustus_masked-scaffold03362-abinit-gene-0.2	sp|O81312|GAE3_ARATH	0	UDP-glucuronate 4-epimerase 3 OS=Arabidopsis thaliana GN=GAE3 PE=2 SV=1	K08679	E5.1.3.6	ko00500;ko00520	Starch and sucrose metabolism|Amino sugar and nucleotide sugar metabolism	KOG1371	0	Alpha-amylase	G		EC:5.1.3.6	gi|1009134141|ref|XP_015884285.1|	PREDICTED: alpha-amylase [Ziziphus jujuba]	0
augustus_masked-scaffold03111-abinit-gene-0.4-mRNA-1	270.885	35.2908	8.88741	5.63492	2.70916	26.2643	1374	augustus_masked-scaffold03111-abinit-gene-0.4	sp|Q9LIS3|GAE6_ARATH	0	UDP-glucuronate 4-epimerase 6 OS=Arabidopsis thaliana GN=GAE6 PE=1 SV=1	K08679	E5.1.3.6	ko00500;ko00520	Starch and sucrose metabolism|Amino sugar and nucleotide sugar metabolism	KOG1371	0				EC:5.1.3.6	gi|255550283|ref|XP_002516192.1|	PREDICTED: probable pectinesterase/pectinesterase inhibitor 12 [Ricinus communis]	5e-180
maker-scaffold06940-snap-gene-0.8-mRNA-1	0.336263	0.510044	6.61e-05	0.0336276	0.0963927	0.00431061	1136	maker-scaffold06940-snap-gene-0.8	sp|Q9SN95|UXS5_ARATH	3e-148	UDP-glucuronic acid decarboxylase 5 OS=Arabidopsis thaliana GN=UXS5 PE=2 SV=1	K08678	UXS1, uxs	ko00500;ko00520	Starch and sucrose metabolism|Amino sugar and nucleotide sugar metabolism	KOG1429	8e-149	1,4-alpha-glucan branching enzyme/starch branching enzyme II	G	GO:0009501,GO:0009507,GO:0003844,GO:0043169,GO:0004553,GO:0005978,GO:0019252	EC:4.1.1.35	gi|731427696|ref|XP_010664077.1|	PREDICTED: 1,4-alpha-glucan-branching enzyme 1, chloroplastic/amyloplastic isoform X2 [Vitis vinifera]	0
maker-scaffold00046-snap-gene-0.34-mRNA-1	95.6591	59.6989	77.3999	71.5421	47.8758	9.42921	1299	maker-scaffold00046-snap-gene-0.34	sp|Q8VZC0|UXS1_ARATH	0	UDP-glucuronic acid decarboxylase 1 OS=Arabidopsis thaliana GN=UXS1 PE=2 SV=1	K08678	UXS1, uxs	ko00500;ko00520	Starch and sucrose metabolism|Amino sugar and nucleotide sugar metabolism	KOG1429	0	Beta-glucosidase, lactase phlorizinhydrolase, and related proteins	G		EC:4.1.1.35	gi|297746386|emb|CBI16442.3|	unnamed protein product [Vitis vinifera]	0
maker-scaffold05663-augustus-gene-0.16-mRNA-1	46.4159	11.4404	0.441358	0	0.261801	0.110182	1302	maker-scaffold05663-augustus-gene-0.16	sp|Q9LZI2|UXS2_ARATH	0	UDP-glucuronic acid decarboxylase 2 OS=Arabidopsis thaliana GN=UXS2 PE=1 SV=1	K08678	UXS1, uxs	ko00500;ko00520	Starch and sucrose metabolism|Amino sugar and nucleotide sugar metabolism	KOG1429	0	Type I phosphodiesterase/nucleotide pyrophosphatase	R	GO:0070062,GO:0005887,GO:0048471,GO:0046872,GO:0035529,GO:0003676,GO:0047429,GO:0004551,GO:0004528,GO:0030247,GO:0005044,GO:0006955,GO:0090305,GO:0009143,GO:0006796	EC:4.1.1.35	gi|645274582|ref|XP_008242406.1|	PREDICTED: ectonucleotide pyrophosphatase/phosphodiesterase family member 3 [Prunus mume]	0
maker-scaffold00937-augustus-gene-0.30-mRNA-1	390.917	97.1937	65.0219	97.2006	74.1313	54.7846	1449	maker-scaffold00937-augustus-gene-0.30	sp|Q9ZV36|UXS6_ARATH	0	UDP-glucuronic acid decarboxylase 6 OS=Arabidopsis thaliana GN=UXS6 PE=2 SV=1	K08678	UXS1, uxs	ko00500;ko00520	Starch and sucrose metabolism|Amino sugar and nucleotide sugar metabolism	KOG1429	0				EC:4.1.1.35	gi|694359307|ref|XP_009359792.1|	PREDICTED: pectinesterase-like [Pyrus x bretschneideri]	2e-88
maker-scaffold01505-augustus-gene-0.20-mRNA-1	658.734	101.392	115.14	107.237	126.032	133.732	1533	maker-scaffold01505-augustus-gene-0.20	sp|Q9SN95|UXS5_ARATH	0	UDP-glucuronic acid decarboxylase 5 OS=Arabidopsis thaliana GN=UXS5 PE=2 SV=1	K08678	UXS1, uxs	ko00500;ko00520	Starch and sucrose metabolism|Amino sugar and nucleotide sugar metabolism	KOG1429	0				EC:4.1.1.35	gi|659072603|ref|XP_008466382.1|	PREDICTED: pectinesterase-like isoform X2 [Cucumis melo]	2e-157
augustus_masked-scaffold12328-abinit-gene-0.0-mRNA-1	128.431	41.1598	26.0703	15.7031	15.0269	56.0025	1603	augustus_masked-scaffold12328-abinit-gene-0.0	sp|Q9LZI2|UXS2_ARATH	0	UDP-glucuronic acid decarboxylase 2 OS=Arabidopsis thaliana GN=UXS2 PE=1 SV=1	K08678	UXS1, uxs	ko00500;ko00520	Starch and sucrose metabolism|Amino sugar and nucleotide sugar metabolism	KOG1429	0	Beta-glucosidase, lactase phlorizinhydrolase, and related proteins	G		EC:4.1.1.35	gi|590583125|ref|XP_007014814.1|	Beta-glucosidase 17 isoform 2 [Theobroma cacao]	0
maker-scaffold06453-augustus-gene-0.13-mRNA-1	28.694	120.946	207.22	191.967	154.826	62.8884	2782	maker-scaffold06453-augustus-gene-0.13	sp|P53537|PHSH_VICFA	0	Alpha-glucan phosphorylase, H isozyme OS=Vicia faba PE=1 SV=1	K00688	E2.4.1.1, glgP, PYG	ko00500	Starch and sucrose metabolism	KOG2099	0	Beta-fructofuranosidase (invertase)	G	GO:0048046,GO:0005618,GO:0005886,GO:0004564,GO:0004575,GO:0005975,GO:0080167,GO:0009611	EC:2.4.1.1	gi|645244088|ref|XP_008228278.1|	PREDICTED: beta-fructofuranosidase, insoluble isoenzyme CWINV1-like [Prunus mume]	0
maker-scaffold06876-augustus-gene-0.8-mRNA-2	22.8349	19.2587	0.126876	0.520733	0.412966	0.817023	2889	maker-scaffold06876-augustus-gene-0.8	sp|P53535|PHSL2_SOLTU	0	Alpha-1,4 glucan phosphorylase L-2 isozyme, chloroplastic/amyloplastic OS=Solanum tuberosum GN=STP-1 PE=1 SV=1	K00688	E2.4.1.1, glgP, PYG	ko00500	Starch and sucrose metabolism	KOG2099	0	dTDP-glucose 4-6-dehydratase/UDP-glucuronic acid decarboxylase	GM		EC:2.4.1.1	gi|590589530|ref|XP_007016477.1|	UDP-XYL synthase 6 isoform 1 [Theobroma cacao]	3e-179
maker-scaffold06876-augustus-gene-0.8-mRNA-1	0.942612	1.86867	0.0290024	0.0191127	0.094257	0.00280173	2919	maker-scaffold06876-augustus-gene-0.8	sp|P53535|PHSL2_SOLTU	0	Alpha-1,4 glucan phosphorylase L-2 isozyme, chloroplastic/amyloplastic OS=Solanum tuberosum GN=STP-1 PE=1 SV=1	K00688	E2.4.1.1, glgP, PYG	ko00500	Starch and sucrose metabolism	KOG2099	0	GDP-mannose pyrophosphorylase/mannose-1-phosphate guanylyltransferase	M	GO:0009507,GO:0009941,GO:0009570,GO:0005524,GO:0008878,GO:0005978,GO:0019252	EC:2.4.1.1	gi|398363597|gb|AFO84093.1|	ADP glucose pyrophosphorylase [Actinidia chinensis]	0
maker-scaffold01271-augustus-gene-0.41-mRNA-2	3.09476	42.2736	94.0233	45.1221	68.7898	29.689	3271	maker-scaffold01271-augustus-gene-0.41	sp|P53536|PHSL_VICFA	0	Alpha-1,4 glucan phosphorylase L isozyme, chloroplastic/amyloplastic OS=Vicia faba GN=PHO1 PE=1 SV=2	K00688	E2.4.1.1, glgP, PYG	ko00500	Starch and sucrose metabolism	KOG2099	0	Hexokinase	G	GO:0009570,GO:0005524,GO:0005536,GO:0004396,GO:0001678,GO:0006096	EC:2.4.1.1	gi|255538922|ref|XP_002510526.1|	PREDICTED: hexokinase-2, chloroplastic [Ricinus communis]	0
maker-scaffold01271-augustus-gene-0.41-mRNA-1	32.8999	647.245	1554.69	1271.82	1755.67	502.396	3451	maker-scaffold01271-augustus-gene-0.41	sp|P53536|PHSL_VICFA	0	Alpha-1,4 glucan phosphorylase L isozyme, chloroplastic/amyloplastic OS=Vicia faba GN=PHO1 PE=1 SV=2	K00688	E2.4.1.1, glgP, PYG	ko00500	Starch and sucrose metabolism	KOG2099	0			GO:0009507,GO:0005983	EC:2.4.1.1	gi|225461918|ref|XP_002265698.1|	PREDICTED: inactive beta-amylase 4, chloroplastic [Vitis vinifera]	0
maker-scaffold37785-augustus-gene-0.2-mRNA-2	38.4427	51.7112	49.8	52.1911	32.2134	12.8726	630	maker-scaffold37785-augustus-gene-0.2	sp|Q8H103|G6PIP_ARATH	2e-136	Glucose-6-phosphate isomerase 1, chloroplastic OS=Arabidopsis thaliana GN=PGI1 PE=1 SV=1	K01810	GPI, pgi	ko00010;ko00030;ko00500;ko00520;ko01200	Glycolysis / Gluconeogenesis|Pentose phosphate pathway|Starch and sucrose metabolism|Amino sugar and nucleotide sugar metabolism|Carbon metabolism	KOG2446	5e-137			GO:0071944,GO:0005618,GO:0005576,GO:0045330,GO:0030599,GO:0046910,GO:0042545,GO:0043086,GO:0045490	EC:5.3.1.9	gi|567911789|ref|XP_006448208.1|	hypothetical protein CICLE_v10014888mg [Citrus clementina]	0
maker-scaffold14877-augustus-gene-0.3-mRNA-1	67.1908	88.9863	60.4884	55.9178	50.9324	41.3886	765	maker-scaffold14877-augustus-gene-0.3	sp|Q8H103|G6PIP_ARATH	2e-106	Glucose-6-phosphate isomerase 1, chloroplastic OS=Arabidopsis thaliana GN=PGI1 PE=1 SV=1	K01810	GPI, pgi	ko00010;ko00030;ko00500;ko00520;ko01200	Glycolysis / Gluconeogenesis|Pentose phosphate pathway|Starch and sucrose metabolism|Amino sugar and nucleotide sugar metabolism|Carbon metabolism	KOG2446	8e-104			GO:0071944,GO:0005618,GO:0005576,GO:0045330,GO:0030599,GO:0046910,GO:0042545,GO:0043086,GO:0045490	EC:5.3.1.9	gi|568874228|ref|XP_006490218.1|	PREDICTED: probable pectinesterase/pectinesterase inhibitor 33 [Citrus sinensis]	0
maker-scaffold37785-augustus-gene-0.2-mRNA-1	0.122037	0.291369	0.0712945	0.151295	0.000238288	1.25385	780	maker-scaffold37785-augustus-gene-0.2	sp|Q8H103|G6PIP_ARATH	5e-133	Glucose-6-phosphate isomerase 1, chloroplastic OS=Arabidopsis thaliana GN=PGI1 PE=1 SV=1	K01810	GPI, pgi	ko00010;ko00030;ko00500;ko00520;ko01200	Glycolysis / Gluconeogenesis|Pentose phosphate pathway|Starch and sucrose metabolism|Amino sugar and nucleotide sugar metabolism|Carbon metabolism	KOG2446	1e-133	Beta-glucosidase, lactase phlorizinhydrolase, and related proteins	G		EC:5.3.1.9	gi|590583125|ref|XP_007014814.1|	Beta-glucosidase 17 isoform 2 [Theobroma cacao]	0
maker-scaffold00549-snap-gene-1.11-mRNA-1	73.4138	106.614	76.1481	57.985	62.391	59.0398	1095	maker-scaffold00549-snap-gene-1.11	sp|Q8H103|G6PIP_ARATH	0	Glucose-6-phosphate isomerase 1, chloroplastic OS=Arabidopsis thaliana GN=PGI1 PE=1 SV=1	K01810	GPI, pgi	ko00010;ko00030;ko00500;ko00520;ko01200	Glycolysis / Gluconeogenesis|Pentose phosphate pathway|Starch and sucrose metabolism|Amino sugar and nucleotide sugar metabolism|Carbon metabolism	KOG2446	0	dTDP-glucose 4-6-dehydratase/UDP-glucuronic acid decarboxylase	GM		EC:5.3.1.9	gi|694415102|ref|XP_009335739.1|	PREDICTED: UDP-glucuronic acid decarboxylase 2 [Pyrus x bretschneideri]	0
maker-scaffold10456-snap-gene-0.13-mRNA-1	57.7052	114.995	137.192	157.681	121.35	91.733	1095	maker-scaffold10456-snap-gene-0.13	sp|Q9FXM4|G6PI_ARALP	0	Glucose-6-phosphate isomerase, cytosolic OS=Arabidopsis lyrata subsp. petraea GN=PGIC PE=3 SV=1	K01810	GPI, pgi	ko00010;ko00030;ko00500;ko00520;ko01200	Glycolysis / Gluconeogenesis|Pentose phosphate pathway|Starch and sucrose metabolism|Amino sugar and nucleotide sugar metabolism|Carbon metabolism	KOG2446	0			GO:0005768,GO:0005794,GO:0000139,GO:0016021,GO:0005802,GO:0047262,GO:0071555,GO:0045489	EC:5.3.1.9	gi|590690387|ref|XP_007043494.1|	Galacturonosyltransferase 10 [Theobroma cacao]	0
maker-scaffold02779-snap-gene-0.25-mRNA-1	417.431	540.663	835.798	785.658	511.911	164.875	1952	maker-scaffold02779-snap-gene-0.25	sp|P19595|UGPA_SOLTU	0	UTP--glucose-1-phosphate uridylyltransferase OS=Solanum tuberosum PE=1 SV=3	K00963	UGP2, galU, galF	ko00040;ko00052;ko00500;ko00520	Pentose and glucuronate interconversions|Galactose metabolism|Starch and sucrose metabolism|Amino sugar and nucleotide sugar metabolism	KOG2638	0			GO:0071944,GO:0005618,GO:0005576,GO:0045330,GO:0030599,GO:0046910,GO:0042545,GO:0043086,GO:0045490	EC:2.7.7.9	gi|590574805|ref|XP_007012509.1|	Plant invertase/pectin methylesterase inhibitor superfamily [Theobroma cacao]	0
maker-scaffold00101-augustus-gene-1.36-mRNA-2	22.3301	34.672	46.0994	38.947	35.1206	25.3759	2321	maker-scaffold00101-augustus-gene-1.36	sp|Q9M9P3|UGPA2_ARATH	9e-133	Probable UTP--glucose-1-phosphate uridylyltransferase 2 OS=Arabidopsis thaliana GN=At3g03250 PE=1 SV=1	K00963	UGP2, galU, galF	ko00040;ko00052;ko00500;ko00520	Pentose and glucuronate interconversions|Galactose metabolism|Starch and sucrose metabolism|Amino sugar and nucleotide sugar metabolism	KOG2638	2e-133	Alpha-amylase	G	GO:0005829,GO:0005576,GO:0004556,GO:0005509,GO:0005975	EC:2.7.7.9	gi|596286960|ref|XP_007225700.1|	hypothetical protein PRUPE_ppa006402mg [Prunus persica]	0
maker-scaffold00101-augustus-gene-1.36-mRNA-1	0.00747232	0.541571	0.303511	0.462834	0.277872	1.09e-07	2429	maker-scaffold00101-augustus-gene-1.36	sp|Q9SDX3|UGPA_MUSAC	1e-127	UTP--glucose-1-phosphate uridylyltransferase OS=Musa acuminata GN=UGPA PE=2 SV=1	K00963	UGP2, galU, galF	ko00040;ko00052;ko00500;ko00520	Pentose and glucuronate interconversions|Galactose metabolism|Starch and sucrose metabolism|Amino sugar and nucleotide sugar metabolism	KOG2638	4e-128			GO:0071944,GO:0005618,GO:0005576,GO:0045330,GO:0030599,GO:0046910,GO:0042545,GO:0043086,GO:0045490	EC:2.7.7.9	gi|590644310|ref|XP_007031047.1|	Plant invertase/pectin methylesterase inhibitor superfamily [Theobroma cacao]	0
augustus_masked-scaffold00022-abinit-gene-1.0-mRNA-1	88.604	65.7302	53.5293	40.0016	24.2204	25.7428	1512	augustus_masked-scaffold00022-abinit-gene-1.0	sp|O14638|ENPP3_HUMAN	1e-84	Ectonucleotide pyrophosphatase/phosphodiesterase family member 3 OS=Homo sapiens GN=ENPP3 PE=1 SV=2	K01513	ENPP1_3	ko00500;ko00760;ko00770;ko00230	Starch and sucrose metabolism|Nicotinate and nicotinamide metabolism|Pantothenate and CoA biosynthesis|Purine metabolism	KOG2645	0				EC:3.1.4.1 3.6.1.9	gi|590626216|ref|XP_007026106.1|	O-Glycosyl hydrolases family 17 protein [Theobroma cacao]	0
augustus_masked-scaffold00143-abinit-gene-0.6-mRNA-1	22.3966	2.06529	0.277723	0	0	1.00686	1443	augustus_masked-scaffold00143-abinit-gene-0.6	sp|Q96558|UGDH1_SOYBN	0	UDP-glucose 6-dehydrogenase 1 OS=Glycine max GN=UGD1 PE=1 SV=1	K00012	UGDH, ugd	ko00040;ko00053;ko00500;ko00520	Pentose and glucuronate interconversions|Ascorbate and aldarate metabolism|Starch and sucrose metabolism|Amino sugar and nucleotide sugar metabolism	KOG2666	0				EC:1.1.1.22	gi|590574790|ref|XP_007012505.1|	Plant invertase/pectin methylesterase inhibitor superfamily [Theobroma cacao]	0
augustus_masked-scaffold00811-abinit-gene-0.19-mRNA-1	180.9	36.1295	40.3789	38.0361	20.5604	25.3396	1443	augustus_masked-scaffold00811-abinit-gene-0.19	sp|Q96558|UGDH1_SOYBN	0	UDP-glucose 6-dehydrogenase 1 OS=Glycine max GN=UGD1 PE=1 SV=1	K00012	UGDH, ugd	ko00040;ko00053;ko00500;ko00520	Pentose and glucuronate interconversions|Ascorbate and aldarate metabolism|Starch and sucrose metabolism|Amino sugar and nucleotide sugar metabolism	KOG2666	0				EC:1.1.1.22	gi|694415050|ref|XP_009335714.1|	PREDICTED: probable pectinesterase/pectinesterase inhibitor 7 [Pyrus x bretschneideri]	0
augustus_masked-scaffold26458-abinit-gene-0.0-mRNA-1	334.816	276.862	244.301	270.082	145.462	36.3782	1477	augustus_masked-scaffold26458-abinit-gene-0.0	sp|Q96558|UGDH1_SOYBN	0	UDP-glucose 6-dehydrogenase 1 OS=Glycine max GN=UGD1 PE=1 SV=1	K00012	UGDH, ugd	ko00040;ko00053;ko00500;ko00520	Pentose and glucuronate interconversions|Ascorbate and aldarate metabolism|Starch and sucrose metabolism|Amino sugar and nucleotide sugar metabolism	KOG2666	0	Ribokinase	G	GO:0009507,GO:0009570,GO:0005524,GO:0008865,GO:0004747,GO:0006014,GO:0019252	EC:1.1.1.22	gi|645246138|ref|XP_008229214.1|	PREDICTED: probable fructokinase-6, chloroplastic [Prunus mume]	1e-153
augustus_masked-scaffold00032-abinit-gene-2.5-mRNA-1	4.31516	0.77619	2.36e-41	1.85e-28	1.3e-43	9.06e-43	516	augustus_masked-scaffold00032-abinit-gene-2.5	sp|Q9FLH8|SCRK7_ARATH	4e-25		K00847	E2.7.1.4, scrK	ko00051;ko00500;ko00520	Fructose and mannose metabolism|Starch and sucrose metabolism|Amino sugar and nucleotide sugar metabolism	KOG2855	9e-26				EC:2.7.1.4	gi|590574790|ref|XP_007012505.1|	Plant invertase/pectin methylesterase inhibitor superfamily [Theobroma cacao]	0
maker-scaffold01652-snap-gene-0.31-mRNA-1	37.1658	56.8043	40.8186	40.2161	27.08	18.6858	943	maker-scaffold01652-snap-gene-0.31	sp|Q9FLH8|SCRK7_ARATH	1e-167		K00847	E2.7.1.4, scrK	ko00051;ko00500;ko00520	Fructose and mannose metabolism|Starch and sucrose metabolism|Amino sugar and nucleotide sugar metabolism	KOG2855	2e-168				EC:2.7.1.4	gi|590574805|ref|XP_007012509.1|	Plant invertase/pectin methylesterase inhibitor superfamily [Theobroma cacao]	0
maker-scaffold00365-snap-gene-1.17-mRNA-1	342.208	393.584	311.637	377.626	259.842	55.4593	1075	maker-scaffold00365-snap-gene-1.17	sp|P37829|SCRK_SOLTU	1e-135	Fructokinase OS=Solanum tuberosum PE=1 SV=1	K00847	E2.7.1.4, scrK	ko00051;ko00500;ko00520	Fructose and mannose metabolism|Starch and sucrose metabolism|Amino sugar and nucleotide sugar metabolism	KOG2855	5e-128			GO:0005794,GO:0000139,GO:0016021,GO:0047262,GO:0071555,GO:0010417,GO:0010413,GO:0045489,GO:0045492	EC:2.7.1.4	gi|1024297393|gb|ANB66372.1|	fragile fiber [Betula platyphylla]	0
maker-scaffold05761-augustus-gene-0.7-mRNA-1	33.8487	217.997	282.021	212.617	143.719	38.0447	1653	maker-scaffold05761-augustus-gene-0.7	sp|Q9C524|SCRK6_ARATH	6e-168		K00847	E2.7.1.4, scrK	ko00051;ko00500;ko00520	Fructose and mannose metabolism|Starch and sucrose metabolism|Amino sugar and nucleotide sugar metabolism	KOG2855	1e-168			GO:0009507,GO:0009570,GO:0016161,GO:0000272	EC:2.7.1.4	gi|590722126|ref|XP_007051810.1|	Beta-amylase 2 isoform 1 [Theobroma cacao]	0
maker-scaffold04249-augustus-gene-0.23-mRNA-1	11.63	22.0999	25.8563	28.0627	29.5429	35.4855	681	maker-scaffold04249-augustus-gene-0.23	sp|Q9SZ63|NUD14_ARATH	9e-110	Nudix hydrolase 14, chloroplastic OS=Arabidopsis thaliana GN=NUDT14 PE=1 SV=2	K18447	NUDX14	ko00051;ko00500;ko00230	Fructose and mannose metabolism|Starch and sucrose metabolism|Purine metabolism	KOG3041	4e-110	Beta-glucosidase, lactase phlorizinhydrolase, and related proteins	G		EC:3.6.1.21	gi|764566039|ref|XP_011461904.1|	PREDICTED: beta-glucosidase 12-like [Fragaria vesca subsp. vesca]	0
augustus_masked-scaffold13897-abinit-gene-0.0-mRNA-1	57.2842	21.2569	37.6275	92.1749	57.5741	20.0101	315	augustus_masked-scaffold13897-abinit-gene-0.0	sp|Q43062|PME_PRUPE	1e-12	Pectinesterase/pectinesterase inhibitor PPE8B OS=Prunus persica PE=2 SV=1	K01051	E3.1.1.11	ko00040;ko00500	Pentose and glucuronate interconversions|Starch and sucrose metabolism						EC:3.1.1.11	gi|703140598|ref|XP_010107262.1|	Beta-amylase 1 [Morus notabilis]	0
maker-scaffold28812-snap-gene-0.1-mRNA-1	30.848	35.676	48.4348	55.5628	33.9357	34.3915	381	maker-scaffold28812-snap-gene-0.1	sp|A7LXU3|BGH3B_BACO1	5e-19		K05349	bglX	ko00940;ko00500;ko00460	Phenylpropanoid biosynthesis|Starch and sucrose metabolism|Cyanoamino acid metabolism						EC:3.2.1.21	gi|590588318|ref|XP_007016175.1|	Glycosyl hydrolase family protein isoform 1 [Theobroma cacao]	0
snap_masked-scaffold01020-abinit-gene-0.30-mRNA-1	5.62789	0	0.959249	0	0	0	396	snap_masked-scaffold01020-abinit-gene-0.30	sp|Q23892|GLUA_DICDI	7e-12	Lysosomal beta glucosidase OS=Dictyostelium discoideum GN=gluA PE=1 SV=2	K05349	bglX	ko00940;ko00500;ko00460	Phenylpropanoid biosynthesis|Starch and sucrose metabolism|Cyanoamino acid metabolism						EC:3.2.1.21	gi|595792043|ref|XP_007199770.1|	hypothetical protein PRUPE_ppa003639mg [Prunus persica]	0
maker-scaffold07044-snap-gene-0.12-mRNA-1	5.96819	2.79461	5.15348	8.04693	0.293646	9.43216	468	maker-scaffold07044-snap-gene-0.12	sp|Q23892|GLUA_DICDI	3e-19	Lysosomal beta glucosidase OS=Dictyostelium discoideum GN=gluA PE=1 SV=2	K05349	bglX	ko00940;ko00500;ko00460	Phenylpropanoid biosynthesis|Starch and sucrose metabolism|Cyanoamino acid metabolism					GO:0005768,GO:0005794,GO:0000139,GO:0016021,GO:0005802,GO:0047262,GO:0045489	EC:3.2.1.21	gi|645248515|ref|XP_008230332.1|	PREDICTED: probable galacturonosyltransferase 9 [Prunus mume]	0
maker-scaffold04761-augustus-gene-0.9-mRNA-1	114.071	99.7875	119.013	98.7019	70.1283	33.6883	480	maker-scaffold04761-augustus-gene-0.9	sp|Q9LSG3|GAUT8_ARATH	4e-110	Galacturonosyltransferase 8 OS=Arabidopsis thaliana GN=GAUT8 PE=1 SV=1	K13648	GAUT	ko00500;ko00520	Starch and sucrose metabolism|Amino sugar and nucleotide sugar metabolism						EC:2.4.1.43	gi|590588318|ref|XP_007016175.1|	Glycosyl hydrolase family protein isoform 1 [Theobroma cacao]	0
maker-scaffold11950-snap-gene-0.10-mRNA-1	11.6765	10.0579	7.73425	7.01416	5.60067	8.81848	564	maker-scaffold11950-snap-gene-0.10				K05349	bglX	ko00940;ko00500;ko00460	Phenylpropanoid biosynthesis|Starch and sucrose metabolism|Cyanoamino acid metabolism			Neutral trehalase	G		EC:3.2.1.21	gi|645267694|ref|XP_008239192.1|	PREDICTED: probable trehalase isoform X2 [Prunus mume]	0
snap_masked-scaffold27156-abinit-gene-0.1-mRNA-1	0.684539	1.9036	6.2737	3.07433	0.295324	2.8619	618	snap_masked-scaffold27156-abinit-gene-0.1	sp|Q9SRW9|CSLD5_ARATH	7e-77	Cellulose synthase-like protein D5 OS=Arabidopsis thaliana GN=CSLD5 PE=2 SV=1	K00770	E2.4.2.24	ko00500;ko00520	Starch and sucrose metabolism|Amino sugar and nucleotide sugar metabolism			Beta-glucosidase, lactase phlorizinhydrolase, and related proteins	G		EC:2.4.2.24	gi|1021033087|gb|KZM90871.1|	hypothetical protein DCAR_021764 [Daucus carota subsp. sativus]	0
maker-scaffold12240-snap-gene-0.5-mRNA-1	4.68944	3.52059	2.58153	0.949051	0.163952	0.150192	636	maker-scaffold12240-snap-gene-0.5	sp|P83948|PME3_CITSI	6e-50	Pectinesterase 3 OS=Citrus sinensis PE=1 SV=1	K01051	E3.1.1.11	ko00040;ko00500	Pentose and glucuronate interconversions|Starch and sucrose metabolism						EC:3.1.1.11	gi|595792043|ref|XP_007199770.1|	hypothetical protein PRUPE_ppa003639mg [Prunus persica]	0
maker-scaffold06194-snap-gene-0.15-mRNA-1	2.842	0.571322	3.57276	1.63e-24	1.73e-19	1.89691	642	maker-scaffold06194-snap-gene-0.15	sp|Q93ZX7|GAUT4_ARATH	1e-69	Probable galacturonosyltransferase 4 OS=Arabidopsis thaliana GN=GAUT4 PE=2 SV=1	K13648	GAUT	ko00500;ko00520	Starch and sucrose metabolism|Amino sugar and nucleotide sugar metabolism					GO:0031225,GO:0046658,GO:0005886,GO:0042973,GO:0005975,GO:0006952	EC:2.4.1.43	gi|823148455|ref|XP_012474128.1|	PREDICTED: glucan endo-1,3-beta-glucosidase 4-like [Gossypium raimondii]	0
maker-scaffold05662-snap-gene-0.20-mRNA-1	5.23496	4.47419	6.89062	1.7629	2.21717	2.04667	678	maker-scaffold05662-snap-gene-0.20	sp|Q23892|GLUA_DICDI	5e-13	Lysosomal beta glucosidase OS=Dictyostelium discoideum GN=gluA PE=1 SV=2	K05349	bglX	ko00940;ko00500;ko00460	Phenylpropanoid biosynthesis|Starch and sucrose metabolism|Cyanoamino acid metabolism			Beta-glucosidase, lactase phlorizinhydrolase, and related proteins	G		EC:3.2.1.21	gi|566150556|ref|XP_006369438.1|	glycosyl hydrolase family 1 family protein [Populus trichocarpa]	0
snap_masked-scaffold00636-abinit-gene-0.20-mRNA-1	7.2339	0.674239	0	0	0	0	681	snap_masked-scaffold00636-abinit-gene-0.20	sp|Q9FF77|PME47_ARATH	2e-58	Probable pectinesterase/pectinesterase inhibitor 47 OS=Arabidopsis thaliana GN=PME47 PE=2 SV=1	K01051	E3.1.1.11	ko00040;ko00500	Pentose and glucuronate interconversions|Starch and sucrose metabolism			Beta-fructofuranosidase (invertase)	G		EC:3.1.1.11	gi|702376585|ref|XP_010062641.1|	PREDICTED: beta-fructofuranosidase, insoluble isoenzyme CWINV1-like [Eucalyptus grandis]	0
maker-scaffold01256-augustus-gene-0.30-mRNA-1	8.82838	31.9105	35.1831	61.9573	61.4825	20.1684	720	maker-scaffold01256-augustus-gene-0.30	sp|P85076|PME_ACTDE	2e-135	Pectinesterase OS=Actinidia deliciosa PE=1 SV=1	K01051	E3.1.1.11	ko00040;ko00500	Pentose and glucuronate interconversions|Starch and sucrose metabolism			Hexokinase	G	GO:0005829,GO:0031307,GO:0005739,GO:0009536,GO:0005524,GO:0005536,GO:0019158,GO:0001678,GO:0006096,GO:0009409,GO:0006970,GO:0009651,GO:0080147	EC:3.1.1.11	gi|567907779|ref|XP_006446203.1|	hypothetical protein CICLE_v10014962mg [Citrus clementina]	0
snap_masked-scaffold00108-abinit-gene-1.15-mRNA-1	10.5494	93.7193	0.143336	0.876319	0.153678	0	765	snap_masked-scaffold00108-abinit-gene-1.15	sp|O04887|PME2_CITSI	1e-78	Pectinesterase 2 OS=Citrus sinensis GN=PECS-2.1 PE=2 SV=1	K01051	E3.1.1.11	ko00040;ko00500	Pentose and glucuronate interconversions|Starch and sucrose metabolism			Phosphoglucomutase	G	GO:0005737,GO:0000287,GO:0004614,GO:0006006	EC:3.1.1.11	gi|567911791|ref|XP_006448209.1|	hypothetical protein CICLE_v10014721mg [Citrus clementina]	0
maker-scaffold39913-augustus-gene-0.2-mRNA-1	7.26781	0.656122	0.128347	0	0	0	783	maker-scaffold39913-augustus-gene-0.2	sp|Q94CB1|PME25_ARATH	5e-134	Probable pectinesterase/pectinesterase inhibitor 25 OS=Arabidopsis thaliana GN=PME25 PE=2 SV=1	K01051	E3.1.1.11	ko00040;ko00500	Pentose and glucuronate interconversions|Starch and sucrose metabolism					GO:0071944,GO:0005618,GO:0016021,GO:0045330,GO:0030599,GO:0046910,GO:0042545,GO:0043086,GO:0045490	EC:3.1.1.11	gi|1009163283|ref|XP_015899883.1|	PREDICTED: probable pectinesterase/pectinesterase inhibitor 21 isoform X1 [Ziziphus jujuba]	0
maker-scaffold13520-augustus-gene-0.7-mRNA-1	7.38583	16.2992	8.35175	4.12418	1.00498	0.122527	840	maker-scaffold13520-augustus-gene-0.7	sp|P48979|PGLR_PRUPE	4e-40	Polygalacturonase OS=Prunus persica PE=2 SV=1	K01213	E3.2.1.67	ko00040;ko00500	Pentose and glucuronate interconversions|Starch and sucrose metabolism					GO:0071944,GO:0005618,GO:0005576,GO:0045330,GO:0030599,GO:0046910,GO:0042545,GO:0043086,GO:0045490	EC:3.2.1.67	gi|657988992|ref|XP_008386683.1|	PREDICTED: probable pectinesterase/pectinesterase inhibitor 7 [Malus domestica]	0
maker-scaffold11851-snap-gene-0.8-mRNA-1	2.65495	1.22916	0.763624	0.785756	0.116479	0.105146	918	maker-scaffold11851-snap-gene-0.8	sp|Q93Z08|E136_ARATH	9e-102	Glucan endo-1,3-beta-glucosidase 6 OS=Arabidopsis thaliana GN=At5g58090 PE=1 SV=2	K19893	GN5_6	ko00500	Starch and sucrose metabolism			Beta-glucosidase, lactase phlorizinhydrolase, and related proteins	G	GO:0004553,GO:0050392,GO:0016052	EC:3.2.1.39	gi|645250683|ref|XP_008231323.1|	PREDICTED: vicianin hydrolase isoform X1 [Prunus mume]	0
augustus_masked-scaffold09716-abinit-gene-0.0-mRNA-1	32.8811	60.6508	63.1483	42.3214	18.3045	8.0163	939	augustus_masked-scaffold09716-abinit-gene-0.0	sp|Q93Z08|E136_ARATH	6e-166	Glucan endo-1,3-beta-glucosidase 6 OS=Arabidopsis thaliana GN=At5g58090 PE=1 SV=2	K19893	GN5_6	ko00500	Starch and sucrose metabolism						EC:3.2.1.39	gi|595816622|ref|XP_007204092.1|	hypothetical protein PRUPE_ppa002894mg [Prunus persica]	0
maker-scaffold11321-snap-gene-0.6-mRNA-1	10.0001	28.2523	29.1236	51.0491	47.8593	21.0762	993	maker-scaffold11321-snap-gene-0.6	sp|P83948|PME3_CITSI	8e-62	Pectinesterase 3 OS=Citrus sinensis PE=1 SV=1	K01051	E3.1.1.11	ko00040;ko00500	Pentose and glucuronate interconversions|Starch and sucrose metabolism						EC:3.1.1.11	gi|527202597|gb|EPS69324.1|	hypothetical protein M569_05439 [Genlisea aurea]	4e-81
maker-scaffold12044-snap-gene-0.7-mRNA-1	17.4798	18.8214	27.8972	16.18	17.7413	26.3148	995	maker-scaffold12044-snap-gene-0.7	sp|A7LXU3|BGH3B_BACO1	4e-30		K05349	bglX	ko00940;ko00500;ko00460	Phenylpropanoid biosynthesis|Starch and sucrose metabolism|Cyanoamino acid metabolism			Alpha-amylase	G		EC:3.2.1.21	gi|592874665|gb|AHL44839.1|	alpha-amylase-like protein [Vitis labrusca x Vitis vinifera]	0
snap_masked-scaffold05662-abinit-gene-0.5-mRNA-1	27.5422	33.6439	40.1185	42.8162	39.2772	21.6143	997	snap_masked-scaffold05662-abinit-gene-0.5	sp|A7LXU3|BGH3B_BACO1	2e-30		K05349	bglX	ko00940;ko00500;ko00460	Phenylpropanoid biosynthesis|Starch and sucrose metabolism|Cyanoamino acid metabolism			Beta-glucosidase, lactase phlorizinhydrolase, and related proteins	G		EC:3.2.1.21	gi|764566039|ref|XP_011461904.1|	PREDICTED: beta-glucosidase 12-like [Fragaria vesca subsp. vesca]	0
maker-scaffold10185-augustus-gene-0.16-mRNA-1	0	0.165489	0.0832757	0	0	0	1062	maker-scaffold10185-augustus-gene-0.16	sp|Q6H9K0|PGLR2_PLAAC	4e-108	Exopolygalacturonase (Fragment) OS=Platanus acerifolia GN=plaa2 PE=1 SV=1	K01213	E3.2.1.67	ko00040;ko00500	Pentose and glucuronate interconversions|Starch and sucrose metabolism			Glycosyltransferase	M		EC:3.2.1.67	gi|1012000324|ref|XP_015972770.1|	PREDICTED: sucrose synthase [Arachis duranensis]	0
maker-scaffold07044-snap-gene-0.10-mRNA-2	3.25946	7.88643	7.3744	7.73095	5.72433	4.35755	1069	maker-scaffold07044-snap-gene-0.10	sp|A7LXU3|BGH3B_BACO1	3e-17		K05349	bglX	ko00940;ko00500;ko00460	Phenylpropanoid biosynthesis|Starch and sucrose metabolism|Cyanoamino acid metabolism						EC:3.2.1.21	gi|565390803|ref|XP_006361124.1|	PREDICTED: beta-glucosidase BoGH3B-like isoform X1 [Solanum tuberosum]	0
snap_masked-scaffold11335-abinit-gene-0.6-mRNA-1	0.27769	0.18657	0	0	0	0	1077	snap_masked-scaffold11335-abinit-gene-0.6	sp|Q6H9K0|PGLR2_PLAAC	3e-107	Exopolygalacturonase (Fragment) OS=Platanus acerifolia GN=plaa2 PE=1 SV=1	K01213	E3.2.1.67	ko00040;ko00500	Pentose and glucuronate interconversions|Starch and sucrose metabolism					GO:0009501,GO:0009507,GO:0004134	EC:3.2.1.67	gi|658015041|ref|XP_008342851.1|	PREDICTED: LOW QUALITY PROTEIN: 4-alpha-glucanotransferase, chloroplastic/amyloplastic [Malus domestica]	0
maker-scaffold02780-augustus-gene-0.24-mRNA-1	0.677231	0	0	0.090579	0	0	1080	maker-scaffold02780-augustus-gene-0.24	sp|Q9FM79|PME62_ARATH	4e-145	Pectinesterase QRT1 OS=Arabidopsis thaliana GN=QRT1 PE=2 SV=1	K01051	E3.1.1.11	ko00040;ko00500	Pentose and glucuronate interconversions|Starch and sucrose metabolism						EC:3.1.1.11	gi|1009113651|ref|XP_015873262.1|	PREDICTED: beta-glucosidase BoGH3B-like [Ziziphus jujuba]	0
maker-scaffold01020-snap-gene-0.40-mRNA-1	1.31977	8.5e-39	2.62e-34	3.63e-54	0	4.6e-37	1107	maker-scaffold01020-snap-gene-0.40	sp|Q23892|GLUA_DICDI	3e-12	Lysosomal beta glucosidase OS=Dictyostelium discoideum GN=gluA PE=1 SV=2	K05349	bglX	ko00940;ko00500;ko00460	Phenylpropanoid biosynthesis|Starch and sucrose metabolism|Cyanoamino acid metabolism						EC:3.2.1.21	gi|595837211|ref|XP_007207411.1|	hypothetical protein PRUPE_ppa014605mg [Prunus persica]	0
maker-scaffold14511-augustus-gene-0.3-mRNA-1	0	0.0904958	0	0	0	0	1113	maker-scaffold14511-augustus-gene-0.3	sp|Q6H9K0|PGLR2_PLAAC	1e-105	Exopolygalacturonase (Fragment) OS=Platanus acerifolia GN=plaa2 PE=1 SV=1	K01213	E3.2.1.67	ko00040;ko00500	Pentose and glucuronate interconversions|Starch and sucrose metabolism			Hexokinase	G	GO:0009707,GO:0016021,GO:0005524,GO:0005536,GO:0004396,GO:0001678,GO:0006096	EC:3.2.1.67	gi|575524688|gb|AHG98487.1|	hexokinase [Dimocarpus longan]	2e-114
maker-scaffold03763-augustus-gene-0.21-mRNA-1	63.3829	48.0915	71.3705	74.9308	55.808	21.361	1124	maker-scaffold03763-augustus-gene-0.21	sp|Q9LVQ0|PME31_ARATH	0	Pectinesterase 31 OS=Arabidopsis thaliana GN=PME31 PE=1 SV=1	K01051	E3.1.1.11	ko00040;ko00500	Pentose and glucuronate interconversions|Starch and sucrose metabolism			Beta-fructofuranosidase (invertase)	G	GO:0005773,GO:0004575,GO:0005985	EC:3.1.1.11	gi|645266446|ref|XP_008238615.1|	PREDICTED: acid beta-fructofuranosidase-like [Prunus mume]	0
maker-scaffold00064-snap-gene-0.36-mRNA-1	21.5303	26.3979	43.8979	8.00925	2.47909	0.0711024	1140	maker-scaffold00064-snap-gene-0.36	sp|Q8VYZ3|PME53_ARATH	0	Probable pectinesterase 53 OS=Arabidopsis thaliana GN=PME53 PE=2 SV=1	K01051	E3.1.1.11	ko00040;ko00500	Pentose and glucuronate interconversions|Starch and sucrose metabolism			Phosphoglucomutase	G	GO:0009507,GO:0000287,GO:0004614,GO:0006006	EC:3.1.1.11	gi|566207513|ref|XP_002322433.2|	hypothetical protein POPTR_0015s14020g [Populus trichocarpa]	0
maker-scaffold27201-snap-gene-0.3-mRNA-1	143.25	255.431	39.2162	22.3378	20.286	6.78495	1170	maker-scaffold27201-snap-gene-0.3	sp|P83948|PME3_CITSI	2e-146	Pectinesterase 3 OS=Citrus sinensis PE=1 SV=1	K01051	E3.1.1.11	ko00040;ko00500	Pentose and glucuronate interconversions|Starch and sucrose metabolism			UDP-glucose pyrophosphorylase	G	GO:0005737,GO:0003983,GO:0006011	EC:3.1.1.11	gi|802613768|ref|XP_012074723.1|	PREDICTED: UTP--glucose-1-phosphate uridylyltransferase [Jatropha curcas]	0
snap_masked-scaffold01020-abinit-gene-0.23-mRNA-1	7.21743	0.627501	0.0758765	0.232395	0.0812047	0.42637	1176	snap_masked-scaffold01020-abinit-gene-0.23	sp|Q56078|BGLX_SALTY	3e-28	Periplasmic beta-glucosidase OS=Salmonella typhimurium (strain LT2 / SGSC1412 / ATCC 700720) GN=bglX PE=3 SV=2	K05349	bglX	ko00940;ko00500;ko00460	Phenylpropanoid biosynthesis|Starch and sucrose metabolism|Cyanoamino acid metabolism						EC:3.2.1.21	gi|595835810|ref|XP_007207129.1|	hypothetical protein PRUPE_ppa003012mg [Prunus persica]	0
maker-scaffold29710-augustus-gene-0.3-mRNA-1	0	0.0781774	0	0	0	0	1182	maker-scaffold29710-augustus-gene-0.3	sp|Q6H9K0|PGLR2_PLAAC	1e-154	Exopolygalacturonase (Fragment) OS=Platanus acerifolia GN=plaa2 PE=1 SV=1	K01213	E3.2.1.67	ko00040;ko00500	Pentose and glucuronate interconversions|Starch and sucrose metabolism					GO:0005768,GO:0005794,GO:0000139,GO:0016021,GO:0005802,GO:0005774,GO:0047262,GO:0071555,GO:0045489	EC:3.2.1.67	gi|1009131511|ref|XP_015882881.1|	PREDICTED: probable galacturonosyltransferase 3 [Ziziphus jujuba]	0
maker-scaffold19354-snap-gene-0.4-mRNA-1	52.7122	21.1978	28.0607	78.0282	40.6764	11.1047	1188	maker-scaffold19354-snap-gene-0.4	sp|Q43062|PME_PRUPE	0	Pectinesterase/pectinesterase inhibitor PPE8B OS=Prunus persica PE=2 SV=1	K01051	E3.1.1.11	ko00040;ko00500	Pentose and glucuronate interconversions|Starch and sucrose metabolism					GO:0000139,GO:0016021,GO:0047262,GO:0071555,GO:0045489	EC:3.1.1.11	gi|658059590|ref|XP_008365620.1|	PREDICTED: probable galacturonosyltransferase 15 [Malus domestica]	0
maker-scaffold15817-augustus-gene-0.3-mRNA-1	0	0.506067	0	0	0	0	1209	maker-scaffold15817-augustus-gene-0.3	sp|P83947|PME1_FICPW	4e-158	Pectinesterase/pectinesterase inhibitor OS=Ficus pumila var. awkeotsang PE=1 SV=1	K01051	E3.1.1.11	ko00040;ko00500	Pentose and glucuronate interconversions|Starch and sucrose metabolism			GDP-mannose pyrophosphorylase/mannose-1-phosphate guanylyltransferase	M	GO:0009501,GO:0009507,GO:0005524,GO:0008878,GO:0005978,GO:0019252	EC:3.1.1.11	gi|596142205|ref|XP_007222521.1|	hypothetical protein PRUPE_ppa004135mg [Prunus persica]	0
maker-scaffold15561-augustus-gene-0.3-mRNA-1	4.16035	6.43479	0	0.0751897	0.0807151	0	1245	maker-scaffold15561-augustus-gene-0.3	sp|Q43062|PME_PRUPE	1e-148	Pectinesterase/pectinesterase inhibitor PPE8B OS=Prunus persica PE=2 SV=1	K01051	E3.1.1.11	ko00040;ko00500	Pentose and glucuronate interconversions|Starch and sucrose metabolism					GO:0009570,GO:0016161,GO:0000024,GO:0009409,GO:0005983	EC:3.1.1.11	gi|566160686|ref|XP_006385389.1|	beta-amylase family protein [Populus trichocarpa]	0
snap_masked-scaffold00144-abinit-gene-0.17-mRNA-1	16.1187	56.3485	51.2206	28.3593	11.7353	2.55034	1284	snap_masked-scaffold00144-abinit-gene-0.17	sp|Q9ZU91|E133_ARATH	0	Glucan endo-1,3-beta-glucosidase 3 OS=Arabidopsis thaliana GN=At2g01630 PE=1 SV=2	K19891	GN1_2_3	ko00500	Starch and sucrose metabolism			GDP-mannose pyrophosphorylase/mannose-1-phosphate guanylyltransferase	M		EC:3.2.1.39	gi|596142205|ref|XP_007222521.1|	hypothetical protein PRUPE_ppa004135mg [Prunus persica]	0
maker-scaffold03390-snap-gene-0.29-mRNA-1	16.8953	17.5344	18.0882	13.6049	9.18826	7.38125	1350	maker-scaffold03390-snap-gene-0.29	sp|Q8GWT1|GAUTE_ARATH	0	Probable galacturonosyltransferase 14 OS=Arabidopsis thaliana GN=GAUT14 PE=2 SV=1	K13648	GAUT	ko00500;ko00520	Starch and sucrose metabolism|Amino sugar and nucleotide sugar metabolism					GO:0005768,GO:0005794,GO:0000139,GO:0016021,GO:0005802,GO:0047262,GO:0071555,GO:0045489	EC:2.4.1.43	gi|1009159029|ref|XP_015897593.1|	PREDICTED: probable galacturonosyltransferase 7 [Ziziphus jujuba]	0
maker-scaffold08369-augustus-gene-0.5-mRNA-1	1.11e-72	2.53e-83	8.05e-84	0	0	0	1362	maker-scaffold08369-augustus-gene-0.5	sp|O48711|PME12_ARATH	3e-151	Probable pectinesterase/pectinesterase inhibitor 12 OS=Arabidopsis thaliana GN=PME12 PE=2 SV=1	K01051	E3.1.1.11	ko00040;ko00500	Pentose and glucuronate interconversions|Starch and sucrose metabolism					GO:0009501,GO:0009507,GO:0004373,GO:0009011,GO:0019252,GO:0005982	EC:3.1.1.11	gi|645218378|ref|XP_008230284.1|	PREDICTED: glycogen synthase-like isoform X2 [Prunus mume]	0
maker-scaffold16064-snap-gene-0.4-mRNA-1	120.861	124.668	138.461	129.63	87.3083	37.1522	1392	maker-scaffold16064-snap-gene-0.4	sp|Q9LSG3|GAUT8_ARATH	0	Galacturonosyltransferase 8 OS=Arabidopsis thaliana GN=GAUT8 PE=1 SV=1	K13648	GAUT	ko00500;ko00520	Starch and sucrose metabolism|Amino sugar and nucleotide sugar metabolism					GO:0005768,GO:0005794,GO:0000139,GO:0016021,GO:0005802,GO:0047262,GO:0010289	EC:2.4.1.43	gi|645253989|ref|XP_008232829.1|	PREDICTED: polygalacturonate 4-alpha-galacturonosyltransferase isoform X2 [Prunus mume]	0
maker-scaffold03988-snap-gene-0.28-mRNA-1	6.17242	8.83527	5.69444	2.07101	0.441033	0.0651459	1401	maker-scaffold03988-snap-gene-0.28	sp|Q94AJ5|PGLR5_ARATH	5e-81	Probable polygalacturonase At1g80170 OS=Arabidopsis thaliana GN=At1g80170 PE=1 SV=1	K01213	E3.2.1.67	ko00040;ko00500	Pentose and glucuronate interconversions|Starch and sucrose metabolism						EC:3.2.1.67	gi|659075983|ref|XP_008438436.1|	PREDICTED: beta-amylase 1, chloroplastic-like [Cucumis melo]	0
maker-scaffold16405-augustus-gene-0.8-mRNA-1	6.31e-79	6.73e-73	0.0727552	0.696977	0	0	1428	maker-scaffold16405-augustus-gene-0.8	sp|Q8RXK7|PME41_ARATH	2e-143	Probable pectinesterase/pectinesterase inhibitor 41 OS=Arabidopsis thaliana GN=PME41 PE=2 SV=2	K01051	E3.1.1.11	ko00040;ko00500	Pentose and glucuronate interconversions|Starch and sucrose metabolism					GO:0016161,GO:0000272	EC:3.1.1.11	gi|13560977|gb|AAK30294.1|AF353207_1	beta-amylase [Castanea crenata]	0
augustus_masked-scaffold00539-abinit-gene-1.4-mRNA-1	22.2214	15.7985	11.2435	9.36608	9.88358	13.0921	1467	augustus_masked-scaffold00539-abinit-gene-1.4	sp|Q949Q1|GAUTB_ARATH	0	Probable galacturonosyltransferase 11 OS=Arabidopsis thaliana GN=GAUT11 PE=2 SV=1	K13648	GAUT	ko00500;ko00520	Starch and sucrose metabolism|Amino sugar and nucleotide sugar metabolism						EC:2.4.1.43	gi|645218375|ref|XP_008230278.1|	PREDICTED: glycogen synthase-like isoform X1 [Prunus mume]	0
maker-scaffold00699-snap-gene-0.66-mRNA-1	46.5619	138.956	117.248	71.8597	12.4161	0.726957	1473	maker-scaffold00699-snap-gene-0.66	sp|Q9C7U5|E132_ARATH	0	Glucan endo-1,3-beta-glucosidase 2 OS=Arabidopsis thaliana GN=At1g66250 PE=1 SV=2	K19891	GN1_2_3	ko00500	Starch and sucrose metabolism			Beta-fructofuranosidase (invertase)	G	GO:0005773,GO:0004575,GO:0005975	EC:3.2.1.39	gi|384371334|gb|AFH77956.1|	vacuolar invertase [Manihot esculenta]	0
augustus_masked-scaffold01730-abinit-gene-0.13-mRNA-1	29.2969	61.53	6.044	2.73683	1.82918	0.191159	1476	augustus_masked-scaffold01730-abinit-gene-0.13	sp|Q9M088|E135_ARATH	0	Glucan endo-1,3-beta-glucosidase 5 OS=Arabidopsis thaliana GN=At4g31140 PE=1 SV=1	K19893	GN5_6	ko00500	Starch and sucrose metabolism						EC:3.2.1.39	gi|566188184|ref|XP_006379343.1|	hypothetical protein POPTR_0009s15590g [Populus trichocarpa]	0
maker-scaffold03455-augustus-gene-0.11-mRNA-1	39.9114	103.19	200.265	82.3919	58.0596	24.348	1485	maker-scaffold03455-augustus-gene-0.11	sp|Q93YQ7|GUN24_ARATH	0	Endoglucanase 24 OS=Arabidopsis thaliana GN=At4g39010 PE=2 SV=1	K01179	E3.2.1.4	ko00500	Starch and sucrose metabolism					GO:0000139,GO:0016021,GO:0047262,GO:0071555,GO:0045489	EC:3.2.1.4	gi|645259355|ref|XP_008235321.1|	PREDICTED: probable galacturonosyltransferase 6 [Prunus mume]	0
maker-scaffold00004-snap-gene-1.40-mRNA-1	4.06e-06	0	0	0	0	0	1491	maker-scaffold00004-snap-gene-1.40	sp|O48711|PME12_ARATH	0	Probable pectinesterase/pectinesterase inhibitor 12 OS=Arabidopsis thaliana GN=PME12 PE=2 SV=1	K01051	E3.1.1.11	ko00040;ko00500	Pentose and glucuronate interconversions|Starch and sucrose metabolism						EC:3.1.1.11	gi|566188184|ref|XP_006379343.1|	hypothetical protein POPTR_0009s15590g [Populus trichocarpa]	0
maker-scaffold05859-augustus-gene-0.9-mRNA-1	1.58634	49.3957	51.6395	29.1715	9.32125	0.47821	1518	maker-scaffold05859-augustus-gene-0.9	sp|Q7Y201|PME13_ARATH	1e-88	Probable pectinesterase/pectinesterase inhibitor 13 OS=Arabidopsis thaliana GN=PME13 PE=2 SV=2	K01051	E3.1.1.11	ko00040;ko00500	Pentose and glucuronate interconversions|Starch and sucrose metabolism						EC:3.1.1.11	gi|595835810|ref|XP_007207129.1|	hypothetical protein PRUPE_ppa003012mg [Prunus persica]	0
maker-scaffold02189-snap-gene-0.39-mRNA-1	0.0553481	0	0	0	0	0	1521	maker-scaffold02189-snap-gene-0.39	sp|Q7Y201|PME13_ARATH	1e-127	Probable pectinesterase/pectinesterase inhibitor 13 OS=Arabidopsis thaliana GN=PME13 PE=2 SV=2	K01051	E3.1.1.11	ko00040;ko00500	Pentose and glucuronate interconversions|Starch and sucrose metabolism					GO:0005737,GO:0005634,GO:0016161,GO:0003700,GO:0000272,GO:0048831,GO:0006355	EC:3.1.1.11	gi|225454224|ref|XP_002273843.1|	PREDICTED: beta-amylase 7 [Vitis vinifera]	0
maker-scaffold00834-snap-gene-0.39-mRNA-1	25.2281	22.3253	24.9028	19.459	6.50075	16.8095	1569	maker-scaffold00834-snap-gene-0.39	sp|Q9FM68|BAM4_ARATH	0	Inactive beta-amylase 4, chloroplastic OS=Arabidopsis thaliana GN=BAM4 PE=2 SV=1	K01177	E3.2.1.2	ko00500	Starch and sucrose metabolism					GO:0009501,GO:0009507,GO:0004373,GO:0009011,GO:0010021,GO:0019375,GO:0010264,GO:0001666,GO:0019252	EC:3.2.1.2	gi|595924925|ref|XP_007214968.1|	hypothetical protein PRUPE_ppa001734mg [Prunus persica]	0
maker-scaffold00667-snap-gene-0.48-mRNA-1	79.6381	0	0	0	0	0.0581817	1569	maker-scaffold00667-snap-gene-0.48	sp|O49298|PME6_ARATH	0	Probable pectinesterase/pectinesterase inhibitor 6 OS=Arabidopsis thaliana GN=PME6 PE=2 SV=1	K01051	E3.1.1.11	ko00040;ko00500	Pentose and glucuronate interconversions|Starch and sucrose metabolism					GO:0009501,GO:0009507,GO:0004373,GO:0009011,GO:0019252	EC:3.1.1.11	gi|596051666|ref|XP_007220640.1|	hypothetical protein PRUPE_ppa002686mg [Prunus persica]	0
maker-scaffold03643-augustus-gene-0.20-mRNA-1	1.90343	1.48618	0.528385	0.187482	0	0	1578	maker-scaffold03643-augustus-gene-0.20	sp|Q9FHN4|PME60_ARATH	0	Probable pectinesterase/pectinesterase inhibitor 60 OS=Arabidopsis thaliana GN=PME60 PE=2 SV=1	K01051	E3.1.1.11	ko00040;ko00500	Pentose and glucuronate interconversions|Starch and sucrose metabolism			GDP-mannose pyrophosphorylase/mannose-1-phosphate guanylyltransferase	M	GO:0009501,GO:0009507,GO:0005524,GO:0008878,GO:0005978,GO:0019252	EC:3.1.1.11	gi|224103389|ref|XP_002313036.1|	ADP-glucose pyrophosphorylase large subunit family protein [Populus trichocarpa]	0
maker-scaffold04120-augustus-gene-0.22-mRNA-1	16.8526	32.849	14.2978	12.0319	6.12866	4.82156	1605	maker-scaffold04120-augustus-gene-0.22	sp|Q9SKT6|GAUTA_ARATH	0	Probable galacturonosyltransferase 10 OS=Arabidopsis thaliana GN=GAUT10 PE=2 SV=2	K13648	GAUT	ko00500;ko00520	Starch and sucrose metabolism|Amino sugar and nucleotide sugar metabolism			Beta-glucosidase, lactase phlorizinhydrolase, and related proteins	G		EC:2.4.1.43	gi|297736192|emb|CBI24830.3|	unnamed protein product [Vitis vinifera]	0
maker-scaffold00004-augustus-gene-2.30-mRNA-1	0.113298	1.09e-18	0	0	0.111695	0	1608	maker-scaffold00004-augustus-gene-2.30	sp|Q3E989|PME54_ARATH	1e-144	Probable pectinesterase/pectinesterase inhibitor 54 OS=Arabidopsis thaliana GN=PME54 PE=2 SV=1	K01051	E3.1.1.11	ko00040;ko00500	Pentose and glucuronate interconversions|Starch and sucrose metabolism			Maltase glucoamylase and related hydrolases, glycosyl hydrolase family 31	G		EC:3.1.1.11	gi|702494027|ref|XP_010036630.1|	PREDICTED: alpha-glucosidase-like [Eucalyptus grandis]	0
augustus_masked-scaffold16162-abinit-gene-0.0-mRNA-1	1.66885	4.3823	0	0	0	0	1617	augustus_masked-scaffold16162-abinit-gene-0.0	sp|Q9M9W7|PME22_ARATH	0	Putative pectinesterase/pectinesterase inhibitor 22 OS=Arabidopsis thaliana GN=PME22 PE=3 SV=1	K01051	E3.1.1.11	ko00040;ko00500	Pentose and glucuronate interconversions|Starch and sucrose metabolism						EC:3.1.1.11	gi|1009169032|ref|XP_015902978.1|	PREDICTED: beta-glucosidase BoGH3B-like [Ziziphus jujuba]	0
maker-scaffold01295-augustus-gene-0.33-mRNA-1	79.3908	173.671	216.191	134.441	61.3137	23.8567	1619	maker-scaffold01295-augustus-gene-0.33	sp|O65399|E131_ARATH	0	Glucan endo-1,3-beta-glucosidase 1 OS=Arabidopsis thaliana GN=At1g11820 PE=1 SV=3	K19891	GN1_2_3	ko00500	Starch and sucrose metabolism			Beta-fructofuranosidase (invertase)	G	GO:0005618,GO:0005576,GO:0004575,GO:0005975	EC:3.2.1.39	gi|562786473|gb|AHB33920.1|	cell wall invertase [Rhus chinensis]	9e-148
maker-scaffold00004-augustus-gene-3.14-mRNA-1	11.1422	6.95852	4.5096	1.51419	0.180253	0.162039	1635	maker-scaffold00004-augustus-gene-3.14	sp|O48711|PME12_ARATH	0	Probable pectinesterase/pectinesterase inhibitor 12 OS=Arabidopsis thaliana GN=PME12 PE=2 SV=1	K01051	E3.1.1.11	ko00040;ko00500	Pentose and glucuronate interconversions|Starch and sucrose metabolism			UDP-glucose pyrophosphorylase	G	GO:0005829,GO:0005886,GO:0090406,GO:0003983,GO:0052543,GO:0016036,GO:0009555,GO:0009651,GO:0005985,GO:0006011	EC:3.1.1.11	gi|694402637|ref|XP_009376307.1|	PREDICTED: UTP--glucose-1-phosphate uridylyltransferase-like isoform X1 [Pyrus x bretschneideri]	0
maker-scaffold00549-augustus-gene-0.31-mRNA-1	14.0594	15.6118	15.9658	15.1212	31.2902	6.45084	1641	maker-scaffold00549-augustus-gene-0.31	sp|Q8RXK7|PME41_ARATH	0	Probable pectinesterase/pectinesterase inhibitor 41 OS=Arabidopsis thaliana GN=PME41 PE=2 SV=2	K01051	E3.1.1.11	ko00040;ko00500	Pentose and glucuronate interconversions|Starch and sucrose metabolism						EC:3.1.1.11	gi|1009169032|ref|XP_015902978.1|	PREDICTED: beta-glucosidase BoGH3B-like [Ziziphus jujuba]	0
maker-scaffold00004-snap-gene-2.36-mRNA-1	5.56601	3.441	3.19729	3.74715	2.91662	3.83174	1665	maker-scaffold00004-snap-gene-2.36	sp|O48711|PME12_ARATH	0	Probable pectinesterase/pectinesterase inhibitor 12 OS=Arabidopsis thaliana GN=PME12 PE=2 SV=1	K01051	E3.1.1.11	ko00040;ko00500	Pentose and glucuronate interconversions|Starch and sucrose metabolism						EC:3.1.1.11	gi|1009111391|ref|XP_015900828.1|	PREDICTED: probable galacturonosyltransferase 4 [Ziziphus jujuba]	0
maker-scaffold00004-snap-gene-1.42-mRNA-1	0.88331	0.0564971	0	0	0.014032	0	1667	maker-scaffold00004-snap-gene-1.42	sp|Q3E989|PME54_ARATH	3e-147	Probable pectinesterase/pectinesterase inhibitor 54 OS=Arabidopsis thaliana GN=PME54 PE=2 SV=1	K01051	E3.1.1.11	ko00040;ko00500	Pentose and glucuronate interconversions|Starch and sucrose metabolism			Alpha-amylase	G	GO:0004556,GO:0005509,GO:0005975	EC:3.1.1.11	gi|1009134141|ref|XP_015884285.1|	PREDICTED: alpha-amylase [Ziziphus jujuba]	0
maker-scaffold00289-augustus-gene-0.30-mRNA-1	98.7196	1.06147	0.219249	0.172014	0.553728	1.0562	1671	maker-scaffold00289-augustus-gene-0.30	sp|Q9FH36|GAUTC_ARATH	0	Probable galacturonosyltransferase 12 OS=Arabidopsis thaliana GN=GAUT12 PE=2 SV=1	K13648	GAUT	ko00500;ko00520	Starch and sucrose metabolism|Amino sugar and nucleotide sugar metabolism			Hexokinase	G	GO:0009707,GO:0016021,GO:0005524,GO:0005536,GO:0004396,GO:0001678,GO:0006096	EC:2.4.1.43	gi|645274740|ref|XP_008242483.1|	PREDICTED: hexokinase-1 [Prunus mume]	0
maker-scaffold01138-snap-gene-0.35-mRNA-1	3.59401	8.79882	10.1838	10.5997	12.564	6.40675	1677	maker-scaffold01138-snap-gene-0.35	sp|O65258|BAM2_ARATH	0	Beta-amylase 2, chloroplastic OS=Arabidopsis thaliana GN=BAM2 PE=1 SV=2	K01177	E3.2.1.2	ko00500	Starch and sucrose metabolism			Glycosyltransferase	M		EC:3.2.1.2	gi|541135567|gb|AGV22113.1|	sucrose synthase 3 [Betula luminifera]	0
maker-scaffold11556-augustus-gene-0.6-mRNA-1	18.5378	13.3776	11.8242	10.1909	9.20934	10.5318	1686	maker-scaffold11556-augustus-gene-0.6	sp|O23553|BAM3_ARATH	1e-144	Beta-amylase 3, chloroplastic OS=Arabidopsis thaliana GN=BAM3 PE=1 SV=3	K01177	E3.2.1.2	ko00500	Starch and sucrose metabolism			Beta-glucosidase, lactase phlorizinhydrolase, and related proteins	G		EC:3.2.1.2	gi|734387510|gb|KHN25273.1|	Beta-glucosidase 12 [Glycine soja]	0
maker-scaffold05662-snap-gene-0.17-mRNA-1	3.02861	4.34584	2.10435	2.18364	2.05954	0.704849	1698	maker-scaffold05662-snap-gene-0.17	sp|A7LXU3|BGH3B_BACO1	2e-78		K05349	bglX	ko00940;ko00500;ko00460	Phenylpropanoid biosynthesis|Starch and sucrose metabolism|Cyanoamino acid metabolism			UDP-glucose pyrophosphorylase	G		EC:3.2.1.21	gi|694402637|ref|XP_009376307.1|	PREDICTED: UTP--glucose-1-phosphate uridylyltransferase-like isoform X1 [Pyrus x bretschneideri]	0
maker-scaffold01047-augustus-gene-0.44-mRNA-1	11.3029	6.97668	12.2462	23.9808	79.0606	12.6052	1698	maker-scaffold01047-augustus-gene-0.44	sp|Q9SRX4|PME7_ARATH	0	Probable pectinesterase/pectinesterase inhibitor 7 OS=Arabidopsis thaliana GN=PME7 PE=2 SV=1	K01051	E3.1.1.11	ko00040;ko00500	Pentose and glucuronate interconversions|Starch and sucrose metabolism			1,4-alpha-glucan branching enzyme/starch branching enzyme II	G	GO:0009501,GO:0009507,GO:0009570,GO:0009536,GO:0003844,GO:0043169,GO:0005975,GO:0005978,GO:0009791,GO:0019252	EC:3.1.1.11	gi|359494061|ref|XP_003634715.1|	PREDICTED: 1,4-alpha-glucan-branching enzyme 3, chloroplastic/amyloplastic [Vitis vinifera]	0
maker-scaffold00062-augustus-gene-0.20-mRNA-1	27.5857	16.5357	11.6135	11.3451	8.57652	7.32232	1698	maker-scaffold00062-augustus-gene-0.20	sp|Q9FWA4|GAUT9_ARATH	0	Probable galacturonosyltransferase 9 OS=Arabidopsis thaliana GN=GAUT9 PE=2 SV=1	K13648	GAUT	ko00500;ko00520	Starch and sucrose metabolism|Amino sugar and nucleotide sugar metabolism					GO:0005578,GO:0046556,GO:0009044,GO:0045493	EC:2.4.1.43	gi|596279501|ref|XP_007225245.1|	hypothetical protein PRUPE_ppa001692mg [Prunus persica]	0
augustus_masked-scaffold12533-abinit-gene-0.0-mRNA-1	16.0573	19.927	24.2822	18.2682	17.2407	17.5968	1700	augustus_masked-scaffold12533-abinit-gene-0.0	sp|A7LXU3|BGH3B_BACO1	2e-75		K05349	bglX	ko00940;ko00500;ko00460	Phenylpropanoid biosynthesis|Starch and sucrose metabolism|Cyanoamino acid metabolism			Trehalose-6-phosphate synthase component TPS1 and related subunits	G	GO:0005829,GO:0005739,GO:0016757,GO:0005992	EC:3.2.1.21	gi|444300782|gb|AGD98700.1|	trehalose-6-phosphate synthase [Camellia sinensis]	0
augustus_masked-scaffold01047-abinit-gene-0.6-mRNA-1	3.46e-41	3.56e-38	6.33e-39	3.37e-24	2.41e-24	1.44e-41	1713	augustus_masked-scaffold01047-abinit-gene-0.6	sp|Q9SRX4|PME7_ARATH	0	Probable pectinesterase/pectinesterase inhibitor 7 OS=Arabidopsis thaliana GN=PME7 PE=2 SV=1	K01051	E3.1.1.11	ko00040;ko00500	Pentose and glucuronate interconversions|Starch and sucrose metabolism			Neutral trehalase	G	GO:0016021,GO:0005886,GO:0004555,GO:0005993	EC:3.1.1.11	gi|590679556|ref|XP_007040614.1|	Trehalase 1 isoform 1 [Theobroma cacao]	0
maker-scaffold00676-augustus-gene-0.36-mRNA-1	38.6191	79.4875	61.7782	36.5539	15.7006	7.93324	1713	maker-scaffold00676-augustus-gene-0.36	sp|Q94CD8|E134_ARATH	0	Glucan endo-1,3-beta-glucosidase 4 OS=Arabidopsis thaliana GN=At3g13560 PE=1 SV=1	K19892	GN4	ko00500	Starch and sucrose metabolism			Glycosyltransferase	M		EC:3.2.1.39	gi|590661355|ref|XP_007035651.1|	Sucrose synthase 2 isoform 1 [Theobroma cacao]	0
maker-scaffold00574-augustus-gene-0.30-mRNA-1	0.0460239	0	0	0	0	0	1743	maker-scaffold00574-augustus-gene-0.30	sp|Q8GX86|PME21_ARATH	0	Probable pectinesterase/pectinesterase inhibitor 21 OS=Arabidopsis thaliana GN=PME21 PE=2 SV=2	K01051	E3.1.1.11	ko00040;ko00500	Pentose and glucuronate interconversions|Starch and sucrose metabolism			Glycosyltransferase	M	GO:0005618,GO:0005576,GO:0016157,GO:0080165,GO:0005985	EC:3.1.1.11	gi|506444384|gb|AGM14951.1|	sucrose synthase 6 [Hevea brasiliensis]	0
maker-scaffold03436-snap-gene-0.18-mRNA-1	2.25163	3.57836	3.85574	3.67019	1.01334	2.78182	1749	maker-scaffold03436-snap-gene-0.18	sp|Q9SRX4|PME7_ARATH	0	Probable pectinesterase/pectinesterase inhibitor 7 OS=Arabidopsis thaliana GN=PME7 PE=2 SV=1	K01051	E3.1.1.11	ko00040;ko00500	Pentose and glucuronate interconversions|Starch and sucrose metabolism			Trehalose-6-phosphate synthase component TPS1 and related subunits	G	GO:0016757,GO:0005992	EC:3.1.1.11	gi|470125887|ref|XP_004298929.1|	PREDICTED: probable alpha,alpha-trehalose-phosphate synthase [UDP-forming] 9 [Fragaria vesca subsp. vesca]	0
maker-scaffold01339-augustus-gene-0.37-mRNA-1	7.1208	20.5339	0.223142	0.378293	0.200701	0.81215	1761	maker-scaffold01339-augustus-gene-0.37	sp|A7LXU3|BGH3B_BACO1	1e-73		K05349	bglX	ko00940;ko00500;ko00460	Phenylpropanoid biosynthesis|Starch and sucrose metabolism|Cyanoamino acid metabolism			Beta-glucosidase, lactase phlorizinhydrolase, and related proteins	G	GO:0008422,GO:0047782,GO:0005975,GO:0009809	EC:3.2.1.21	gi|566164441|ref|XP_002304951.2|	glycosyl hydrolase family 1 family protein [Populus trichocarpa]	0
maker-scaffold02856-augustus-gene-0.15-mRNA-1	4.09855	5.97971	0	0	0	1.10159	1764	maker-scaffold02856-augustus-gene-0.15	sp|O04887|PME2_CITSI	4e-90	Pectinesterase 2 OS=Citrus sinensis GN=PECS-2.1 PE=2 SV=1	K01051	E3.1.1.11	ko00040;ko00500	Pentose and glucuronate interconversions|Starch and sucrose metabolism			Glycogen phosphorylase	G	GO:0005737,GO:0008184,GO:0030170,GO:0005975	EC:3.1.1.11	gi|728809369|gb|KHF98972.1|	Alpha-glucan phosphorylase, H isozyme [Gossypium arboreum]	0
maker-scaffold04378-augustus-gene-0.10-mRNA-1	0.0887838	0.26572	3.7e-25	7.44e-67	5.06e-59	0	1863	maker-scaffold04378-augustus-gene-0.10	sp|A7LXU3|BGH3B_BACO1	6e-76		K05349	bglX	ko00940;ko00500;ko00460	Phenylpropanoid biosynthesis|Starch and sucrose metabolism|Cyanoamino acid metabolism			Trehalose-6-phosphate synthase component TPS1 and related subunits	G	GO:0005829,GO:0016757,GO:0005992	EC:3.2.1.21	gi|949801630|gb|ALN13344.1|	trehalose-6-phosphate synthase-11 [Hevea brasiliensis]	0
maker-scaffold04163-snap-gene-0.27-mRNA-1	15.9347	26.9796	29.9639	35.7754	49.3205	38.6157	1868	maker-scaffold04163-snap-gene-0.27	sp|Q06801|DPEP_SOLTU	0	4-alpha-glucanotransferase, chloroplastic/amyloplastic OS=Solanum tuberosum GN=DPEP PE=1 SV=1	K00705	malQ	ko00500	Starch and sucrose metabolism			Glycosyltransferase	M		EC:2.4.1.25	gi|541135563|gb|AGV22111.1|	sucrose synthase 1 [Betula luminifera]	0
maker-scaffold03564-snap-gene-0.18-mRNA-1	4.86733	28.4074	29.8183	20.1612	4.59062	3.47449	1887	maker-scaffold03564-snap-gene-0.18	sp|A7LXU3|BGH3B_BACO1	1e-76		K05349	bglX	ko00940;ko00500;ko00460	Phenylpropanoid biosynthesis|Starch and sucrose metabolism|Cyanoamino acid metabolism			Glucosidase II catalytic (alpha) subunit and related enzymes, glycosyl hydrolase family 31	GMO		EC:3.2.1.21	gi|595852896|ref|XP_007210394.1|	hypothetical protein PRUPE_ppa000927mg [Prunus persica]	0
maker-scaffold00112-snap-gene-0.22-mRNA-1	0.603646	2.23847	0.127849	0	0	0	1896	maker-scaffold00112-snap-gene-0.22	sp|A7LXU3|BGH3B_BACO1	1e-74		K05349	bglX	ko00940;ko00500;ko00460	Phenylpropanoid biosynthesis|Starch and sucrose metabolism|Cyanoamino acid metabolism			Trehalose-6-phosphate synthase component TPS1 and related subunits	G	GO:0016757,GO:0005992	EC:3.2.1.21	gi|595852746|ref|XP_007210367.1|	hypothetical protein PRUPE_ppa001305mg [Prunus persica]	0
maker-scaffold07044-snap-gene-0.10-mRNA-1	0.30259	1.01915	0.433115	0.00441873	2.15e-07	5.86e-07	1960	maker-scaffold07044-snap-gene-0.10	sp|A7LXU3|BGH3B_BACO1	5e-66		K05349	bglX	ko00940;ko00500;ko00460	Phenylpropanoid biosynthesis|Starch and sucrose metabolism|Cyanoamino acid metabolism						EC:3.2.1.21	gi|976907094|gb|KVH94485.1|	Pectinesterase, active site-containing protein [Cynara cardunculus var. scolymus]	0
maker-scaffold10206-snap-gene-0.7-mRNA-1	59.4814	62.5639	40.5789	35.0592	31.1673	28.0104	2013	maker-scaffold10206-snap-gene-0.7	sp|Q0WQD2|GAUT3_ARATH	0	Probable galacturonosyltransferase 3 OS=Arabidopsis thaliana GN=GAUT3 PE=2 SV=2	K13648	GAUT	ko00500;ko00520	Starch and sucrose metabolism|Amino sugar and nucleotide sugar metabolism			Glycogen phosphorylase	G	GO:0009501,GO:0009507,GO:0008184,GO:0030170,GO:0005975	EC:2.4.1.43	gi|596285661|ref|XP_007225492.1|	hypothetical protein PRUPE_ppa000958mg [Prunus persica]	0
maker-scaffold12210-snap-gene-0.5-mRNA-1	32.1381	8.93184	12.1142	11.2698	11.8202	8.03285	2015	maker-scaffold12210-snap-gene-0.5	sp|Q8L4B0|GAUTF_ARATH	0	Probable galacturonosyltransferase 15 OS=Arabidopsis thaliana GN=GAUT15 PE=2 SV=1	K13648	GAUT	ko00500;ko00520	Starch and sucrose metabolism|Amino sugar and nucleotide sugar metabolism			Glycogen phosphorylase	G		EC:2.4.1.43	gi|596285661|ref|XP_007225492.1|	hypothetical protein PRUPE_ppa000958mg [Prunus persica]	0
maker-scaffold05952-augustus-gene-0.12-mRNA-1	6.66683	9.75196	1.28402	0.08359	0.177765	2.63294	2028	maker-scaffold05952-augustus-gene-0.12	sp|O23553|BAM3_ARATH	0	Beta-amylase 3, chloroplastic OS=Arabidopsis thaliana GN=BAM3 PE=1 SV=3	K01177	E3.2.1.2	ko00500	Starch and sucrose metabolism					GO:0005737,GO:0005634,GO:0016161,GO:0003700,GO:0000272,GO:0048831,GO:0006355	EC:3.2.1.2	gi|891072383|gb|AKQ62960.1|	beta-amylase 8 [Camellia sinensis]	2e-149
maker-scaffold08547-snap-gene-0.11-mRNA-1	29.7463	27.2259	16.2994	12.0121	10.649	9.0764	2074	maker-scaffold08547-snap-gene-0.11	sp|Q9ZVI7|GAUT7_ARATH	0	Probable galacturonosyltransferase 7 OS=Arabidopsis thaliana GN=GAUT7 PE=1 SV=2	K13648	GAUT	ko00500;ko00520	Starch and sucrose metabolism|Amino sugar and nucleotide sugar metabolism			Glycosyltransferase	M	GO:0016157,GO:0009877,GO:0005985	EC:2.4.1.43	gi|1009173194|ref|XP_015867685.1|	PREDICTED: sucrose synthase [Ziziphus jujuba]	0
maker-scaffold07336-augustus-gene-0.8-mRNA-2	8.4511	15.0779	15.1962	17.087	24.7982	28.3507	2100	maker-scaffold07336-augustus-gene-0.8	sp|Q0WVX5|SSY4_ARATH	2e-129	Probable starch synthase 4, chloroplastic/amyloplastic OS=Arabidopsis thaliana GN=SS4 PE=2 SV=1	K00703	E2.4.1.21, glgA	ko00500	Starch and sucrose metabolism			Trehalose-6-phosphate synthase component TPS1 and related subunits	G	GO:0016757,GO:0005992	EC:2.4.1.21	gi|596283675|ref|XP_007225309.1|	hypothetical protein PRUPE_ppa001295mg [Prunus persica]	0
maker-scaffold03592-snap-gene-0.25-mRNA-1	31.528	31.0125	19.7151	18.0451	13.6944	11.9258	2103	maker-scaffold03592-snap-gene-0.25	sp|Q9LE59|GAUT1_ARATH	0	Polygalacturonate 4-alpha-galacturonosyltransferase OS=Arabidopsis thaliana GN=GAUT1 PE=1 SV=1	K13648	GAUT	ko00500;ko00520	Starch and sucrose metabolism|Amino sugar and nucleotide sugar metabolism			Trehalose-6-phosphate synthase component TPS1 and related subunits	G	GO:0003825,GO:0004805,GO:0016311,GO:0005992	EC:2.4.1.43	gi|645228281|ref|XP_008220922.1|	PREDICTED: alpha,alpha-trehalose-phosphate synthase [UDP-forming] 6 [Prunus mume]	0
maker-scaffold07175-augustus-gene-0.11-mRNA-1	182.721	47.2039	45.8446	32.7748	55.1388	218.688	2115	maker-scaffold07175-augustus-gene-0.11	sp|Q9LIR6|BAM1_ARATH	0	Beta-amylase 1, chloroplastic OS=Arabidopsis thaliana GN=BAM1 PE=1 SV=1	K01177	E3.2.1.2	ko00500	Starch and sucrose metabolism						EC:3.2.1.2	gi|891072383|gb|AKQ62960.1|	beta-amylase 8 [Camellia sinensis]	2e-149
maker-scaffold04465-augustus-gene-0.27-mRNA-1	75.3832	46.9427	64.2933	93.2423	235.32	237.889	2115	maker-scaffold04465-augustus-gene-0.27	sp|O22585|AMYB_MEDSA	0	Beta-amylase OS=Medicago sativa GN=BMY1 PE=1 SV=1	K01177	E3.2.1.2	ko00500	Starch and sucrose metabolism			Beta-glucosidase, lactase phlorizinhydrolase, and related proteins	G	GO:0005618,GO:0022626,GO:0005576,GO:0009505,GO:0080081,GO:0047668,GO:0080083,GO:0008422,GO:0004567,GO:0080079,GO:0080082,GO:0046872,GO:0005975	EC:3.2.1.2	gi|1021024676|gb|KZM82464.1|	hypothetical protein DCAR_030033 [Daucus carota subsp. sativus]	0
maker-scaffold07336-augustus-gene-0.8-mRNA-1	0.37723	0.32359	2.37e-08	0.000363398	0.00941217	0.00206921	2148	maker-scaffold07336-augustus-gene-0.8	sp|Q0WVX5|SSY4_ARATH	4e-125	Probable starch synthase 4, chloroplastic/amyloplastic OS=Arabidopsis thaliana GN=SS4 PE=2 SV=1	K00703	E2.4.1.21, glgA	ko00500	Starch and sucrose metabolism			Glucosidase II catalytic (alpha) subunit and related enzymes, glycosyl hydrolase family 31	GMO	GO:0004558,GO:0030246,GO:0032450	EC:2.4.1.21	gi|595852896|ref|XP_007210394.1|	hypothetical protein PRUPE_ppa000927mg [Prunus persica]	0
maker-scaffold00112-augustus-gene-0.18-mRNA-2	123.33	244.192	161.71	117.586	30.6033	15.1862	2158	maker-scaffold00112-augustus-gene-0.18	sp|A7LXU3|BGH3B_BACO1	3e-71		K05349	bglX	ko00940;ko00500;ko00460	Phenylpropanoid biosynthesis|Starch and sucrose metabolism|Cyanoamino acid metabolism			Glycosyltransferase	M		EC:3.2.1.21	gi|596285109|ref|XP_007225404.1|	hypothetical protein PRUPE_ppa000636mg [Prunus persica]	0
maker-scaffold00305-augustus-gene-0.38-mRNA-1	27.1086	11.2608	6.66958	4.96074	5.55395	8.72595	2212	maker-scaffold00305-augustus-gene-0.38	sp|Q9M9Y5|GAUT6_ARATH	0	Probable galacturonosyltransferase 6 OS=Arabidopsis thaliana GN=GAUT6 PE=2 SV=1	K13648	GAUT	ko00500;ko00520	Starch and sucrose metabolism|Amino sugar and nucleotide sugar metabolism			Glycosyltransferase	M	GO:0005886,GO:0016157,GO:0046524,GO:0005986	EC:2.4.1.43	gi|1009114691|ref|XP_015873821.1|	PREDICTED: probable sucrose-phosphate synthase 4 [Ziziphus jujuba]	0
maker-scaffold00112-augustus-gene-0.18-mRNA-1	1.41249	0.971537	0.778127	0.747484	0.272665	0.414401	2234	maker-scaffold00112-augustus-gene-0.18	sp|A7LXU3|BGH3B_BACO1	1e-68		K05349	bglX	ko00940;ko00500;ko00460	Phenylpropanoid biosynthesis|Starch and sucrose metabolism|Cyanoamino acid metabolism			Glycogen phosphorylase	G	GO:0009501,GO:0009507,GO:0008184,GO:0030170,GO:0005975	EC:3.2.1.21	gi|1009125901|ref|XP_015879860.1|	PREDICTED: alpha-1,4 glucan phosphorylase L isozyme, chloroplastic/amyloplastic [Ziziphus jujuba]	0
augustus_masked-scaffold12044-abinit-gene-0.1-mRNA-1	25.0293	26.839	10.9913	8.47587	6.53718	6.41121	2241	augustus_masked-scaffold12044-abinit-gene-0.1	sp|A7LXU3|BGH3B_BACO1	7e-84		K05349	bglX	ko00940;ko00500;ko00460	Phenylpropanoid biosynthesis|Starch and sucrose metabolism|Cyanoamino acid metabolism						EC:3.2.1.21	gi|703139906|ref|XP_010107092.1|	Pectinesterase/pectinesterase inhibitor PPE8B [Morus notabilis]	0
maker-scaffold01138-augustus-gene-0.30-mRNA-1	5.88285	4.36704	4.89132	3.69613	2.66434	3.12324	2241	maker-scaffold01138-augustus-gene-0.30	sp|O80831|BAM7_ARATH	0	Beta-amylase 7 OS=Arabidopsis thaliana GN=BAM7 PE=2 SV=2	K01177	E3.2.1.2	ko00500	Starch and sucrose metabolism					GO:0005829,GO:0004134,GO:0010297,GO:2001070,GO:0005977,GO:0000025,GO:0000023,GO:0005976,GO:0005983	EC:3.2.1.2	gi|758375749|gb|AJO70152.1|	disproportionating enzyme 2 [Camellia sinensis]	0
augustus_masked-scaffold04510-abinit-gene-0.5-mRNA-1	38.3045	64.0313	78.3794	39.8415	26.6218	26.614	2265	augustus_masked-scaffold04510-abinit-gene-0.5	sp|Q43847|SSY2_SOLTU	0	Granule-bound starch synthase 2, chloroplastic/amyloplastic OS=Solanum tuberosum GN=SS2 PE=1 SV=3	K00703	E2.4.1.21, glgA	ko00500	Starch and sucrose metabolism			Trehalose-6-phosphate synthase component TPS1 and related subunits	G		EC:2.4.1.21	gi|566194786|ref|XP_002317562.2|	hypothetical protein POPTR_0011s10490g [Populus trichocarpa]	0
maker-scaffold00137-snap-gene-1.31-mRNA-1	22.7837	44.5547	68.6298	74.0834	164.982	172.838	2276	maker-scaffold00137-snap-gene-1.31	sp|P93568|SSY1_SOLTU	0	Soluble starch synthase 1, chloroplastic/amyloplastic OS=Solanum tuberosum PE=2 SV=1	K00703	E2.4.1.21, glgA	ko00500	Starch and sucrose metabolism						EC:2.4.1.21	gi|672129670|ref|XP_008788347.1|	PREDICTED: uncharacterized protein LOC103706119 [Phoenix dactylifera]	0
maker-scaffold01658-augustus-gene-0.29-mRNA-2	29.3173	64.5065	32.5349	20.1976	15.0202	11.0482	2306	maker-scaffold01658-augustus-gene-0.29	sp|A7LXU3|BGH3B_BACO1	2e-79		K05349	bglX	ko00940;ko00500;ko00460	Phenylpropanoid biosynthesis|Starch and sucrose metabolism|Cyanoamino acid metabolism			Glycogen phosphorylase	G		EC:3.2.1.21	gi|1009125901|ref|XP_015879860.1|	PREDICTED: alpha-1,4 glucan phosphorylase L isozyme, chloroplastic/amyloplastic [Ziziphus jujuba]	0
maker-scaffold01658-augustus-gene-0.29-mRNA-1	0.430175	1.43911	1.60594	0.0959893	0.000350536	0.0257253	2327	maker-scaffold01658-augustus-gene-0.29	sp|A7LXU3|BGH3B_BACO1	3e-79		K05349	bglX	ko00940;ko00500;ko00460	Phenylpropanoid biosynthesis|Starch and sucrose metabolism|Cyanoamino acid metabolism					GO:0005794,GO:0000139,GO:0016021,GO:0016760,GO:0046527,GO:0051753,GO:0042546,GO:0071555,GO:0030244,GO:0097502,GO:0006970,GO:0009651,GO:0009414,GO:0048367	EC:3.2.1.21	gi|590719376|ref|XP_007051035.1|	Cellulose synthase-like D5 [Theobroma cacao]	0
maker-scaffold00897-snap-gene-0.33-mRNA-1	121.519	97.1803	119.279	85.6428	65.2059	49.5815	2362	maker-scaffold00897-snap-gene-0.33	sp|Q93ZX7|GAUT4_ARATH	0	Probable galacturonosyltransferase 4 OS=Arabidopsis thaliana GN=GAUT4 PE=2 SV=1	K13648	GAUT	ko00500;ko00520	Starch and sucrose metabolism|Amino sugar and nucleotide sugar metabolism			Trehalose-6-phosphate synthase component TPS1 and related subunits	G		EC:2.4.1.43	gi|566194786|ref|XP_002317562.2|	hypothetical protein POPTR_0011s10490g [Populus trichocarpa]	0
maker-scaffold01227-augustus-gene-0.27-mRNA-1	82.9128	215.265	315.037	211.477	87.4497	3.34131	2588	maker-scaffold01227-augustus-gene-0.27	sp|A5JTQ3|XYL2_MEDSV	0	Beta-xylosidase/alpha-L-arabinofuranosidase 2 OS=Medicago sativa subsp. varia GN=Xyl2 PE=2 SV=1	K15920	XYL4	ko00500;ko00520	Starch and sucrose metabolism|Amino sugar and nucleotide sugar metabolism			Glycosyltransferase	M	GO:0016157,GO:0046524,GO:0005986	EC:3.2.1.37	gi|567922178|ref|XP_006453095.1|	hypothetical protein CICLE_v10007311mg [Citrus clementina]	0
maker-scaffold14392-snap-gene-0.7-mRNA-1	0.938537	1.05961	1.95504	0.740626	0.0376622	0	2829	maker-scaffold14392-snap-gene-0.7	sp|Q8RXK7|PME41_ARATH	4e-179	Probable pectinesterase/pectinesterase inhibitor 41 OS=Arabidopsis thaliana GN=PME41 PE=2 SV=2	K01051	E3.1.1.11	ko00040;ko00500	Pentose and glucuronate interconversions|Starch and sucrose metabolism			1,4-alpha-glucan branching enzyme/starch branching enzyme II	G	GO:0009501,GO:0009507,GO:0003844,GO:0043169,GO:0004553,GO:0009790,GO:0019252	EC:3.1.1.11	gi|743811018|ref|XP_011018899.1|	PREDICTED: 1,4-alpha-glucan-branching enzyme 2-2, chloroplastic/amyloplastic [Populus euphratica]	0
maker-scaffold05224-augustus-gene-0.17-mRNA-2	7.19248	9.68263	8.34701	6.24565	3.59915	4.7297	2929	maker-scaffold05224-augustus-gene-0.17	sp|Q9FH80|BAM8_ARATH	2e-159	Beta-amylase 8 OS=Arabidopsis thaliana GN=BAM8 PE=2 SV=1	K01177	E3.2.1.2	ko00500	Starch and sucrose metabolism			1,4-alpha-glucan branching enzyme/starch branching enzyme II	G		EC:3.2.1.2	gi|743811018|ref|XP_011018899.1|	PREDICTED: 1,4-alpha-glucan-branching enzyme 2-2, chloroplastic/amyloplastic [Populus euphratica]	0
maker-scaffold05224-augustus-gene-0.17-mRNA-1	0.727482	0.429772	0.300167	0.51695	0.392608	0.396621	3102	maker-scaffold05224-augustus-gene-0.17	sp|Q9FH80|BAM8_ARATH	4e-159	Beta-amylase 8 OS=Arabidopsis thaliana GN=BAM8 PE=2 SV=1	K01177	E3.2.1.2	ko00500	Starch and sucrose metabolism						EC:3.2.1.2	gi|694363007|ref|XP_009360864.1|	PREDICTED: beta-xylosidase/alpha-L-arabinofuranosidase 1-like [Pyrus x bretschneideri]	0
maker-scaffold00004-snap-gene-3.15-mRNA-1	5.43058	15.9392	17.1297	16.4357	5.72425	1.98672	3285	maker-scaffold00004-snap-gene-3.15	sp|O48711|PME12_ARATH	0	Probable pectinesterase/pectinesterase inhibitor 12 OS=Arabidopsis thaliana GN=PME12 PE=2 SV=1	K01051	E3.1.1.11	ko00040;ko00500	Pentose and glucuronate interconversions|Starch and sucrose metabolism			Beta-fructofuranosidase (invertase)	G		EC:3.1.1.11	gi|976907843|gb|KVH95083.1|	Concanavalin A-like lectin/glucanase superfamily [Cynara cardunculus var. scolymus]	0
maker-scaffold01147-snap-gene-0.32-mRNA-1	35.1175	32.8097	36.5743	27.5835	31.2622	72.9485	3304	maker-scaffold01147-snap-gene-0.32	sp|Q8RXD9|DPE2_ARATH	0	4-alpha-glucanotransferase DPE2 OS=Arabidopsis thaliana GN=DPE2 PE=2 SV=1	K00705	malQ	ko00500	Starch and sucrose metabolism			Maltase glucoamylase and related hydrolases, glycosyl hydrolase family 31	G	GO:0004558,GO:0030246,GO:0032450	EC:2.4.1.25	gi|566195707|ref|XP_002317678.2|	hypothetical protein POPTR_0011s15750g [Populus trichocarpa]	0
maker-scaffold01588-snap-gene-0.27-mRNA-1	0.158259	0	0	0	0	0	3432	maker-scaffold01588-snap-gene-0.27	sp|P48979|PGLR_PRUPE	0	Polygalacturonase OS=Prunus persica PE=2 SV=1	K01184	E3.2.1.15	ko00040;ko00500	Pentose and glucuronate interconversions|Starch and sucrose metabolism			Beta-glucosidase, lactase phlorizinhydrolase, and related proteins	G		EC:3.2.1.15	gi|297743886|emb|CBI36856.3|	unnamed protein product [Vitis vinifera]	0
maker-scaffold07650-augustus-gene-0.11-mRNA-1	13.0445	60.3289	39.8239	23.27	2.15743	0.193596	3537	maker-scaffold07650-augustus-gene-0.11	sp|Q9SRW9|CSLD5_ARATH	0	Cellulose synthase-like protein D5 OS=Arabidopsis thaliana GN=CSLD5 PE=2 SV=1	K00770	E2.4.2.24	ko00500;ko00520	Starch and sucrose metabolism|Amino sugar and nucleotide sugar metabolism			Beta-glucosidase, lactase phlorizinhydrolase, and related proteins	G		EC:2.4.2.24	gi|297743884|emb|CBI36854.3|	unnamed protein product [Vitis vinifera]	0
maker-scaffold02850-snap-gene-0.24-mRNA-1	0.151553	0.840755	0.299979	0	0	0	4272	maker-scaffold02850-snap-gene-0.24	sp|Q9FLG1|BXL4_ARATH	0	Beta-D-xylosidase 4 OS=Arabidopsis thaliana GN=BXL4 PE=1 SV=1	K15920	XYL4	ko00500;ko00520	Starch and sucrose metabolism|Amino sugar and nucleotide sugar metabolism			Beta-glucosidase, lactase phlorizinhydrolase, and related proteins	G	GO:0008422,GO:0005975	EC:3.2.1.37	gi|297736192|emb|CBI24830.3|	unnamed protein product [Vitis vinifera]	0
