# Supplementary material for: Transcriptome analysis of genes involved in starch biosynthesis in developing Chinese chestnut (Castanea mollissima Blume) seed kernels
Source: Sci Rep. 2021 Feb 11;11:3570. doi: 10.1038/s41598-021-82130-6 (PMC7878784; doi:10.1038/s41598-021-82130-6)
Supplement: Supplementary file 10 — Supplementary Table S5. [file 41598_2021_82130_MOESM10_ESM.xlsx]

## Sheet: Sheet1
Table S4 Detailed information of the annotated genes involved in carbon source generation in developing CCSK
	id	Protein name	Definition	length	fpkm_50DAF	fpkm_60DAF	fpkm_70DAF	fpkm_80DAF	fpkm_90DAF	fpkm_100DAF	Predicted location	Gene ID	AP-E-value	AP-description	gene_id	Swissprot_des	Swissprot_evalue	Description	KO	KO_name	Pathway	Pathway_Des	KOG_id	KOG_Evalue	KOG_description	KOG code	GO	EC	NR gi	NR_description	NR_evalue
	maker-scaffold00574-augustus-gene-0.33-mRNA-1	SUS2	sucrose synthase	2699	68.6429	1646.18	2943.25	2648.42	1482.86	68.2938	cytosol	AT5G49190	0	SUS2, SSA, ATSUS2 | sucrose synthase	maker-scaffold00574-augustus-gene-0.33	sp|Q00917|SUS2_ARATH	0	Sucrose synthase 2 OS=Arabidopsis thaliana GN=SUS2 PE=2 SV=3	K00695	E2.4.1.13	ko00500	Starch and sucrose metabolism	KOG0853	0	Glycosyltransferase	M	-	EC:2.4.1.13	gi|590661355|ref|XP_007035651.1|	Sucrose synthase 2 isoform 1 [Theobroma cacao]	0
	maker-scaffold01256-snap-gene-0.31-mRNA-1	SUS3	sucrose synthase	2811	458.911	193.136	119.174	119.358	194.797	366.976	chloroplast	AT4G02280	0	SUS3, ATSUS3 | sucrose synthase 3	maker-scaffold01256-snap-gene-0.31	sp|O24301|SUS2_PEA	0	Sucrose synthase 2 OS=Pisum sativum GN=SUS2 PE=2 SV=1	K00695	E2.4.1.13	ko00500	Starch and sucrose metabolism	KOG0853	0	Glycosyltransferase	M	-	EC:2.4.1.13	gi|541135563|gb|AGV22111.1|	sucrose synthase 1 [Betula luminifera]	0
	augustus_masked-scaffold00084-abinit-gene-0.0-mRNA-1	SUS4	sucrose synthase	2938	697.861	510.942	276.074	159.758	112.803	22.8445	cytosol	AT3G43190	0	SUS4, ATSUS4 | sucrose synthase 4	augustus_masked-scaffold00084-abinit-gene-0.0	sp|Q01390|SUSY_VIGRR	0	Sucrose synthase OS=Vigna radiata var. radiata GN=SS1 PE=1 SV=1	K00695	E2.4.1.13	ko00500	Starch and sucrose metabolism	KOG0853	0	Glycosyltransferase	M	GO:0016157,GO:0009877,GO:0005985	EC:2.4.1.13	gi|1009173194|ref|XP_015867685.1|	PREDICTED: sucrose synthase [Ziziphus jujuba]	0
	maker-scaffold12543-snap-gene-0.4-mRNA-1	INV1	Glycosyl hydrolases family	1716	12.0478	31.9582	0	0.0536174	0	1.26348	apoplast, cell wall, extracellular region, plasma membrane	AT3G13790	0	ATBFRUCT1 | Glycosyl hydrolases family,cwINV1	maker-scaffold12543-snap-gene-0.4	sp|Q43866|INV1_ARATH	0	Beta-fructofuranosidase, insoluble isoenzyme CWINV1 OS=Arabidopsis thaliana GN=CWINV1 PE=1 SV=1	K01193	E3.2.1.26, sacA	ko00052;ko00500	Galactose metabolism|Starch and sucrose metabolism	KOG0228	0	Beta-fructofuranosidase (invertase)	G	-	EC:3.2.1.26	gi|702376585|ref|XP_010062641.1|	PREDICTED: beta-fructofuranosidase, insoluble isoenzyme CWINV1-like [Eucalyptus grandis]	0
Catabolism of Sucrose	maker-scaffold12486-augustus-gene-0.3-mRNA-1	INV2	Encodes a vacuolar invertase betaFruct4	2152	21.0985	20.1301	0	0	0.0425922	0.668449	vacuole	AT1G12240	0	ATBETAFRUCT4, VAC-INV | Glycosyl hydrolase	maker-scaffold12486-augustus-gene-0.3	sp|P80065|INVB_DAUCA	0	Beta-fructofuranosidase, soluble isoenzyme I OS=Daucus carota GN=INV*DC4 PE=1 SV=2	K01193	E3.2.1.26, sacA	ko00052;ko00500	Galactose metabolism|Starch and sucrose metabolism	KOG0228	0	Beta-fructofuranosidase (invertase)	G	GO:0005773,GO:0004575,GO:0005975	EC:3.2.1.26	gi|384371334|gb|AFH77956.1|	vacuolar invertase [Manihot esculenta]	0
	maker-scaffold03648-snap-gene-0.19-mRNA-1	INV4	catalyze the hydrolysis of sucrose into fructose and glucose	2319	0.132916	0.976592	1.00339	0.473241	0.396118	0	apoplast, cell wall, extracellular region	AT2G36190	E-121	cwINV4 | cell wall invertase 4	maker-scaffold03648-snap-gene-0.19	sp|P26792|INV1_DAUCA	3e-156	Beta-fructofuranosidase, insoluble isoenzyme 1 OS=Daucus carota GN=INV1 PE=1 SV=1	K01193	E3.2.1.26, sacA	ko00052;ko00500	Galactose metabolism|Starch and sucrose metabolism	KOG0228	1e-139	Beta-fructofuranosidase (invertase)	G	GO:0005618,GO:0005576,GO:0004575,GO:0005975	EC:3.2.1.26	gi|562786473|gb|AHB33920.1|	cell wall invertase [Rhus chinensis]	9e-148
	maker-scaffold00365-snap-gene-1.17-mRNA-1	FK1	fructokinase	1075	342.208	393.584	378.32	377.626	259.842	55.4593	cytosol, plasma membrane	AT2G31390	E-101	pfkB-like carbohydrate kinase family	maker-scaffold00365-snap-gene-1.17	sp|P37829|SCRK_SOLTU	1e-135	Fructokinase OS=Solanum tuberosum PE=1 SV=1	K00847	E2.7.1.4, scrK	ko00051;ko00500;ko00520	Fructose and mannose metabolism|Starch and sucrose metabolism|Amino sugar and nucleotide sugar metabolism	KOG2855	5e-128	Ribokinase	G	GO:0005524,GO:0008865,GO:0004747,GO:0006014,GO:0019252	EC:2.7.1.4	gi|674884807|emb|CDY47709.1|	BnaA10g03980D [Brassica napus]	7e-116
	maker-scaffold05761-augustus-gene-0.7-mRNA-1	FK4	fructokinase	1653	33.8487	217.997	282.021	212.617	143.719	38.0447	cytosol, chloroplast	AT1G66430	E-132	pfkB-like carbohydrate kinase family	maker-scaffold05761-augustus-gene-0.7	sp|Q9C524|SCRK6_ARATH	6e-168		K00847	E2.7.1.4, scrK	ko00051;ko00500;ko00520	Fructose and mannose metabolism|Starch and sucrose metabolism|Amino sugar and nucleotide sugar metabolism	KOG2855	1e-168	Ribokinase	G	GO:0009507,GO:0009570,GO:0005524,GO:0008865,GO:0004747,GO:0006014,GO:0019252	EC:2.7.1.4	gi|645246138|ref|XP_008229214.1|	PREDICTED: probable fructokinase-6, chloroplastic [Prunus mume]	1e-153
	maker-scaffold01652-snap-gene-0.31-mRNA-1	FK5	fructokinase	943	37.1658	56.8043	40.8186	40.2161	27.08	18.6858	cytoplasm, cytosol	AT5G51830	E-130	pfkB-like carbohydrate kinase family	maker-scaffold01652-snap-gene-0.31	sp|Q9FLH8|SCRK7_ARATH	1e-167		K00847	E2.7.1.4, scrK	ko00051;ko00500;ko00520	Fructose and mannose metabolism|Starch and sucrose metabolism|Amino sugar and nucleotide sugar metabolism	KOG2855	2e-168	Ribokinase	G	GO:0005829,GO:0005524,GO:0008865,GO:0004747,GO:0006014,GO:0046686,GO:0019252	EC:2.7.1.4	gi|694391468|ref|XP_009371257.1|	PREDICTED: fructokinase-1 [Pyrus x bretschneideri]	1e-139
	maker-scaffold00101-augustus-gene-1.36-mRNA-2	UGP1	UTP--glucose-1-phosphate uridylyltransferase	2321	22.3301	34.672	46.0994	38.947	35.1206	25.3759	cytoplasm, cytosol, plasma membrane	AT3G03250	E-112	UGP1 | UDP-GLUCOSE PYROPHOSPHORYLASE	maker-scaffold00101-augustus-gene-1.36	sp|Q9M9P3|UGPA2_ARATH	9e-133	Probable UTP--glucose-1-phosphate uridylyltransferase 2 OS=Arabidopsis thaliana GN=At3g03250 PE=1 SV=1	K00963	UGP2, galU, galF	ko00040;ko00052;ko00500;ko00520	Pentose and glucuronate interconversions|Galactose metabolism|Starch and sucrose metabolism|Amino sugar and nucleotide sugar metabolism	KOG2638	2e-133	UDP-glucose pyrophosphorylase	G	GO:0005829,GO:0005886,GO:0090406,GO:0003983,GO:0052543,GO:0016036,GO:0009555,GO:0009651,GO:0005985,GO:0006011	EC:2.7.7.9	gi|694402637|ref|XP_009376307.1|	PREDICTED: UTP--glucose-1-phosphate uridylyltransferase-like isoform X1 [Pyrus x bretschneideri]	0
	maker-scaffold02779-snap-gene-0.25-mRNA-1	UGP2	UTP--glucose-1-phosphate uridylyltransferase	1952	417.431	540.663	835.798	785.658	511.911	164.875	plasma membrane	AT5G17310	0	UGP2 | UDP-glucose pyrophosphorylase	maker-scaffold02779-snap-gene-0.25	sp|P19595|UGPA_SOLTU	0	UTP--glucose-1-phosphate uridylyltransferase OS=Solanum tuberosum PE=1 SV=3	K00963	UGP2, galU, galF	ko00040;ko00052;ko00500;ko00520	Pentose and glucuronate interconversions|Galactose metabolism|Starch and sucrose metabolism|Amino sugar and nucleotide sugar metabolism	KOG2638	0	UDP-glucose pyrophosphorylase	G	GO:0005737,GO:0003983,GO:0006011	EC:2.7.7.9	gi|802613768|ref|XP_012074723.1|	PREDICTED: UTP--glucose-1-phosphate uridylyltransferase [Jatropha curcas]	0
	maker-scaffold06885-augustus-gene-0.11-mRNA-1	HK2	hexokinase 2	1902	2.47896	1.81355	1.01232	0.366315	0.763902	0.414027	chloroplast,cytosol	AT2G19860	E-109	ATHXK2 | hexokinase 2	maker-scaffold06885-augustus-gene-0.11	sp|Q9SEK2|HXK1_TOBAC	3e-149	Hexokinase-1 OS=Nicotiana tabacum GN=HXK1 PE=1 SV=1	K00844	HK	ko04066;ko00521;ko00524;ko00010;ko00051;ko00052;ko00500;ko00520;ko01200	HIF-1 signaling pathway|Streptomycin biosynthesis|Butirosin and neomycin biosynthesis|Glycolysis / Gluconeogenesis|Fructose and mannose metabolism|Galactose metabolism|Starch and sucrose metabolism|Amino sugar and nucleotide sugar metabolism|Carbon metabolism	KOG1369	2e-136	Hexokinase	G	GO:0009707,GO:0016021,GO:0005524,GO:0005536,GO:0004396,GO:0001678,GO:0006096	EC:2.7.1.1	gi|575524688|gb|AHG98487.1|	hexokinase [Dimocarpus longan]	2e-114
	maker-scaffold12678-snap-gene-0.9-mRNA-1	HK3	hexokinase 3	1566	32.4124	37.2592	42.5845	28.0985	20.4434	2.70332	chloroplast,cytosol	AT1G47840	E-113	ATHXK3| hexokinase 3	maker-scaffold12678-snap-gene-0.9	sp|Q6Q8A5|HXK2_TOBAC	0	Hexokinase-2, chloroplastic OS=Nicotiana tabacum GN=HXK2 PE=2 SV=1	K00844	HK	ko04066;ko00521;ko00524;ko00010;ko00051;ko00052;ko00500;ko00520;ko01200	HIF-1 signaling pathway|Streptomycin biosynthesis|Butirosin and neomycin biosynthesis|Glycolysis / Gluconeogenesis|Fructose and mannose metabolism|Galactose metabolism|Starch and sucrose metabolism|Amino sugar and nucleotide sugar metabolism|Carbon metabolism	KOG1369	0	Hexokinase	G	GO:0009570,GO:0005524,GO:0005536,GO:0004396,GO:0001678,GO:0006096	EC:2.7.1.1	gi|255538922|ref|XP_002510526.1|	PREDICTED: hexokinase-2, chloroplastic [Ricinus communis]	0
	maker-scaffold00549-snap-gene-1.11-mRNA-1	PGI1	glucose-6-phosphate isomerase	1095	73.4138	106.614	76.1481	57.985	62.391	59.0398	chloroplast	AT4G24620	0	PGI1| phosphoglucose isomerase	maker-scaffold00549-snap-gene-1.11	sp|Q8H103|G6PIP_ARATH	0	Glucose-6-phosphate isomerase 1, chloroplastic OS=Arabidopsis thaliana GN=PGI1 PE=1 SV=1	K01810	GPI, pgi	ko00010;ko00030;ko00500;ko00520;ko01200	Glycolysis / Gluconeogenesis|Pentose phosphate pathway|Starch and sucrose metabolism|Amino sugar and nucleotide sugar metabolism|Carbon metabolism	KOG2446	0	Glucose-6-phosphate isomerase	G	-	EC:5.3.1.9	gi|1009115377|ref|XP_015874197.1|	PREDICTED: glucose-6-phosphate isomerase 1, chloroplastic [Ziziphus jujuba]	0
	maker-scaffold11043-snap-gene-0.6-mRNA-1	PGM1	phosphoglucomutase	1950	42.3197	77.3732	114.551	99.0452	98.3422	96.1309	plastid	AT5G51820	0	PGM1 | phosphoglucomutase	maker-scaffold11043-snap-gene-0.6	sp|Q9SM59|PGMP_PEA	0	Phosphoglucomutase, chloroplastic OS=Pisum sativum GN=PGMP PE=1 SV=1	K01835	pgm	ko00521;ko00010;ko00030;ko00052;ko00500;ko00520;ko00230	Streptomycin biosynthesis|Glycolysis / Gluconeogenesis|Pentose phosphate pathway|Galactose metabolism|Starch and sucrose metabolism|Amino sugar and nucleotide sugar metabolism|Purine metabolism	KOG0625	0	Phosphoglucomutase	G	GO:0009507,GO:0000287,GO:0004614,GO:0006006	EC:5.4.2.2	gi|566207513|ref|XP_002322433.2|	hypothetical protein POPTR_0015s14020g [Populus trichocarpa]	0
	maker-scaffold02402-snap-gene-0.21-mRNA-1	PFK4	6-phosphofructokinase 1	1638	12.977	14.9064	18.3187	13.4379	10.9275	14.8501	chloroplast	AT5G61580	0	PFK4 | phosphofructokinase 4	maker-scaffold02402-snap-gene-0.21	sp|Q9FKG3|PFKA4_ARATH	0		K00850	pfkA, PFK	ko04152;ko03018;ko00010;ko00030;ko00051;ko00052;ko00680;ko01200;ko01230	AMPK signaling pathway|RNA degradation|Glycolysis / Gluconeogenesis|Pentose phosphate pathway|Fructose and mannose metabolism|Galactose metabolism|Methane metabolism|Carbon metabolism|Biosynthesis of amino acids	KOG2440	0	Pyrophosphate-dependent phosphofructo-1-kinase	G	GO:0009507,GO:0003872,GO:0005524,GO:0046872,GO:0006002,GO:0006096,GO:0061615	EC:2.7.1.11	gi|359490072|ref|XP_002282309.2|	PREDICTED: ATP-dependent 6-phosphofructokinase 4, chloroplastic isoform X1 [Vitis vinifera]	0
	maker-scaffold02526-snap-gene-0.22-mRNA-1	PFK5	6-phosphofructokinase 1	1609	24.6856	76.6053	121.219	129.472	190.592	86.7113	chloroplast	AT2G22480	0	PFK5 | phosphofructokinase 5	maker-scaffold02526-snap-gene-0.22	sp|Q8VYN6|PFKA5_ARATH	0		K00850	pfkA, PFK	ko04152;ko03018;ko00010;ko00030;ko00051;ko00052;ko00680;ko01200;ko01230	AMPK signaling pathway|RNA degradation|Glycolysis / Gluconeogenesis|Pentose phosphate pathway|Fructose and mannose metabolism|Galactose metabolism|Methane metabolism|Carbon metabolism|Biosynthesis of amino acids	KOG2440	0	Pyrophosphate-dependent phosphofructo-1-kinase	G	GO:0009507,GO:0003872,GO:0005524,GO:0046872,GO:0006002,GO:0006096,GO:0061615	EC:2.7.1.11	gi|1009176733|ref|XP_015869590.1|	PREDICTED: ATP-dependent 6-phosphofructokinase 5, chloroplastic-like [Ziziphus jujuba]	0
	maker-scaffold03455-snap-gene-0.15-mRNA-1	FBA2	fructose-bisphosphate aldolase, class I	1528	110.261	35.0716	109.74	46.7628	41.5035	30.1575	chloroplast	AT4G38970	0	FBA2 | fructose-bisphosphate aldolase 2	maker-scaffold03455-snap-gene-0.15	sp|Q944G9|ALFC2_ARATH	0	Probable fructose-bisphosphate aldolase 2, chloroplastic OS=Arabidopsis thaliana GN=FBA2 PE=1 SV=2	K01623	ALDO	ko00010;ko00030;ko00051;ko00680;ko00710;ko01200;ko01230	Glycolysis / Gluconeogenesis|Pentose phosphate pathway|Fructose and mannose metabolism|Methane metabolism|Carbon fixation in photosynthetic organisms|Carbon metabolism|Biosynthesis of amino acids	KOG1557	0	Fructose-biphosphate aldolase	G	GO:0048046,GO:0009507,GO:0009941,GO:0009570,GO:0016020,GO:0010287,GO:0009579,GO:0004332,GO:0006096,GO:0009737,GO:0046686	EC:4.1.2.13	gi|432139325|gb|AGB05600.1|	fructose-bisphosphate aldolase 3 [Camellia oleifera]	0
Plastidial glycolysis	maker-scaffold04448-augustus-gene-0.11-mRNA-1	FBA3	fructose-bisphosphate aldolase, class I	1671	273.896	561.27	882.176	1016.62	1162.82	623.216	chloroplast	AT2G01140	0	Aldolase superfamily protein, FBA3, fructose-bisphosphate Aldolase 3	maker-scaffold04448-augustus-gene-0.11	sp|Q9ZU52|ALFC3_ARATH	0	Probable fructose-bisphosphate aldolase 3, chloroplastic OS=Arabidopsis thaliana GN=FBA3 PE=1 SV=1	K01623	ALDO	ko00010;ko00030;ko00051;ko00680;ko00710;ko01200;ko01230	Glycolysis / Gluconeogenesis|Pentose phosphate pathway|Fructose and mannose metabolism|Methane metabolism|Carbon fixation in photosynthetic organisms|Carbon metabolism|Biosynthesis of amino acids	KOG1557	0	Fructose-biphosphate aldolase	G	GO:0009507,GO:0009570,GO:0009534,GO:0005739,GO:0009536,GO:0010287,GO:0004332,GO:0006096,GO:0046686,GO:0006979	EC:4.1.2.13	gi|567912049|ref|XP_006448338.1|	hypothetical protein CICLE_v10017877mg [Citrus clementina]	0
	maker-scaffold02108-augustus-gene-0.16-mRNA-1	FBA5	fructose-bisphosphate aldolase, class I	1152	4.30056	1.83295	2.18422	1.07686	2.63342	101.534	chloroplast, cytoplasm	AT4G26530	E-159	Aldolase superfamily protein, FBA5,fructose-bisphosphate Aldolase 5	maker-scaffold02108-augustus-gene-0.16	sp|P46256|ALF1_PEA	0	Fructose-bisphosphate aldolase, cytoplasmic isozyme 1 OS=Pisum sativum PE=1 SV=1	K01623	ALDO	ko00010;ko00030;ko00051;ko00680;ko00710;ko01200;ko01230	Glycolysis / Gluconeogenesis|Pentose phosphate pathway|Fructose and mannose metabolism|Methane metabolism|Carbon fixation in photosynthetic organisms|Carbon metabolism|Biosynthesis of amino acids	KOG1557	0	Fructose-biphosphate aldolase	G	GO:0005737,GO:0004332,GO:0006096	EC:4.1.2.13	gi|734383163|gb|KHN23819.1|	Uridine kinase-like protein 4 [Glycine soja]	1e-177
	maker-scaffold03012-snap-gene-0.26-mRNA-1	TPI2	triosephosphate isomerase (TIM)	1370	174.775	375.363	547.947	680.822	649.891	376.522	apoplast	AT2G21170	E-135	TIM, PDTPI | triosephosphate isomerase	maker-scaffold03012-snap-gene-0.26	sp|Q9SKP6|TPIC_ARATH	8e-164	Triosephosphate isomerase, chloroplastic OS=Arabidopsis thaliana GN=TIM PE=1 SV=1	K01803	TPI, tpiA	ko00010;ko00051;ko00562;ko00710;ko01200;ko01230	Glycolysis / Gluconeogenesis|Fructose and mannose metabolism|Inositol phosphate metabolism|Carbon fixation in photosynthetic organisms|Carbon metabolism|Biosynthesis of amino acids	KOG1643	2e-164	Triosephosphate isomerase	G	GO:0048046,GO:0009507,GO:0009941,GO:0009570,GO:0005829,GO:0005739,GO:0009579,GO:0004807,GO:0009658,GO:0006094,GO:0046166,GO:0019563,GO:0006096,GO:0032504,GO:0080022,GO:0019253,GO:0006642	EC:5.3.1.1	gi|703076220|ref|XP_010090286.1|	Triosephosphate isomerase [Morus notabilis]	4e-137
	maker-scaffold16437-snap-gene-0.5-mRNA-1	GAPDH1	glyceraldehyde 3-phosphate dehydrogenase	1462	104.351	196.37	268.674	179.875	178.296	77.7214	chloroplast	AT1G79530	E-135	GAPCP-1 | glyceraldehyde-3-phosphate dehydrogenase of plastid 1	maker-scaffold16437-snap-gene-0.5	sp|Q9SAJ6|G3PP1_ARATH	4e-168	Glyceraldehyde 3-phosphate dehydrogenase GAPCP1, chloroplastic OS=Arabidopsis thaliana GN=GAPCP1 PE=1 SV=1	K00134	GAPDH, gapA	ko04066;ko00010;ko00710;ko01200;ko01230	HIF-1 signaling pathway|Glycolysis / Gluconeogenesis|Carbon fixation in photosynthetic organisms|Carbon metabolism|Biosynthesis of amino acids	KOG0657	1e-168	Glyceraldehyde 3-phosphate dehydrogenase	G	GO:0009570,GO:0016020,GO:0009536,GO:0005507,GO:0004365,GO:0051287,GO:0050661,GO:0008270,GO:0080144,GO:0048658,GO:0005975,GO:0006006,GO:0006096,GO:0009555,GO:0080022,GO:0009735	EC:1.2.1.12	gi|728835542|gb|KHG14985.1|	Glyceraldehyde-3-phosphate dehydrogenase [Gossypium arboreum]	3e-144
	maker-scaffold10593-augustus-gene-0.7-mRNA-1	GAPDH2	glyceraldehyde-3-phosphate dehydrogenase (NADP+) (phosphorylating)	1566	28.2366	5.80696	0.868447	0.556999	0.260997	0.113231	chloroplast	AT1G12900	E-171	GAPA-2 | glyceraldehyde 3-phosphate dehydrogenase subunit 2	maker-scaffold10593-augustus-gene-0.7	sp|Q9LPW0|G3PA2_ARATH	0	Glyceraldehyde 3-phosphate dehydrogenase GAPA2, chloroplastic OS=Arabidopsis thaliana GN=GAPA2 PE=2 SV=1	K05298	GAPA	ko00710;ko01200	Carbon fixation in photosynthetic organisms|Carbon metabolism	KOG0657	0	Glyceraldehyde 3-phosphate dehydrogenase	G	GO:0048046,GO:0009507,GO:0009941,GO:0009570,GO:0016020,GO:0047100,GO:0051287,GO:0050661,GO:0006006,GO:0019253	EC:1.2.1.13	gi|793422637|ref|NP_001292687.1|	glyceraldehyde-3-phosphate dehydrogenase [Cucumis sativus]	2e-175
	maker-scaffold00013-augustus-gene-1.52-mRNA-1	GAPDH3	glyceraldehyde-3-phosphate dehydrogenase (NADP+) (phosphorylating)	1589	4.00171	0.879446	1.85623	0.513871	0.727605	0.512362	chloroplast	AT1G42970	0	GAPB | glyceraldehyde-3-phosphate dehydrogenase B subunit	maker-scaffold00013-augustus-gene-1.52	sp|P12859|G3PB_PEA	0	Glyceraldehyde-3-phosphate dehydrogenase B, chloroplastic OS=Pisum sativum GN=GAPB PE=1 SV=2	K05298	GAPA	ko00710;ko01200	Carbon fixation in photosynthetic organisms|Carbon metabolism	KOG0657	0	Glyceraldehyde 3-phosphate dehydrogenase	G	GO:0009507,GO:0047100,GO:0051287,GO:0050661,GO:0006006,GO:0019253	EC:1.2.1.13	gi|819320535|gb|AKG50116.1|	GAPDH [Betula luminifera]	0
	maker-scaffold04172-snap-gene-0.17-mRNA-1	PGK1	phosphoglycerate kinase	1866	5.42364	6.5794	8.80856	5.39308	5.59252	7.73348	apoplast, cell wall, chloroplast, chloroplast envelope, chloroplast stroma,cytoplasm, cytosol, membrane, mitochondrion, nucleus, thylakoid	AT3G12780	5e-44	PGK1 | phosphoglycerate kinase 1,nuclear phosphoglycerate kinase	maker-scaffold04172-snap-gene-0.17	sp|A9BDF8|PGK_PROM4	2e-51	Phosphoglycerate kinase OS=Prochlorococcus marinus (strain MIT 9211) GN=pgk PE=3 SV=1	K00927	PGK, pgk	ko00010;ko00710;ko01200;ko01230	Glycolysis / Gluconeogenesis|Carbon fixation in photosynthetic organisms|Carbon metabolism|Biosynthesis of amino acids	KOG1367	5e-49	3-phosphoglycerate kinase	G	GO:0005737,GO:0005524,GO:0004618,GO:0006096	EC:2.7.2.3	gi|470141058|ref|XP_004306252.1|	PREDICTED: phosphoglycerate kinase, cytosolic-like isoform X1 [Fragaria vesca subsp. vesca]	0
	maker-scaffold03080-augustus-gene-0.18-mRNA-2	PGK2	phosphoglycerate kinase	1793	51.9896	116.016	187.49	106.481	76.0542	31.692	chloroplast	AT1G56190	0	Phosphoglycerate kinase family protein	maker-scaffold03080-augustus-gene-0.18	sp|Q42961|PGKH_TOBAC	0	Phosphoglycerate kinase, chloroplastic OS=Nicotiana tabacum PE=1 SV=1	K00927	PGK, pgk	ko00010;ko00710;ko01200;ko01230	Glycolysis / Gluconeogenesis|Carbon fixation in photosynthetic organisms|Carbon metabolism|Biosynthesis of amino acids	KOG1367	0	3-phosphoglycerate kinase	G	GO:0009507,GO:0005524,GO:0004618,GO:0006096,GO:0019253	EC:2.7.2.3	gi|703092696|ref|XP_010094703.1|	Phosphoglycerate kinase [Morus notabilis]	0
	maker-scaffold08240-snap-gene-0.12-mRNA-1	PGAM	2,3-bisphosphoglycerate-dependent phosphoglycerate mutase	1255	9.32459	11.7344	12.9548	10.8495	10.9039	7.00019	chloroplast	AT1G22170	E-126	Phosphoglycerate mutase family protein	maker-scaffold08240-snap-gene-0.12	sp|Q6MEW4|GPMA_PARUW	6e-98	2,3-bisphosphoglycerate-dependent phosphoglycerate mutase OS=Protochlamydia amoebophila (strain UWE25) GN=gpmA PE=3 SV=1	K01834	PGAM, gpmA	ko00260;ko00010;ko00680;ko01200;ko01230	Glycine, serine and threonine metabolism|Glycolysis / Gluconeogenesis|Methane metabolism|Carbon metabolism|Biosynthesis of amino acids	KOG0235	2e-165	Phosphoglycerate mutase	G	GO:0046538,GO:0006094,GO:0006096	EC:5.4.2.11	gi|720016716|ref|XP_010261237.1|	PREDICTED: phosphoglycerate mutase-like [Nelumbo nucifera]	2e-151
	maker-scaffold04063-snap-gene-0.28-mRNA-1	ENO1	enolase	1779	33.7107	118.783	123.518	130.545	119.855	24.8891	chloroplast, chloroplast stroma	AT1G74030	0	ENO1 | enolase 1	maker-scaffold04063-snap-gene-0.28	sp|Q9C9C4|ENO1_ARATH	0	Enolase 1, chloroplastic OS=Arabidopsis thaliana GN=ENO1 PE=1 SV=1	K01689	ENO, eno	ko04066;ko03018;ko00010;ko00680;ko01200;ko01230	HIF-1 signaling pathway|RNA degradation|Glycolysis / Gluconeogenesis|Methane metabolism|Carbon metabolism|Biosynthesis of amino acids	KOG2670	0	Enolase	G	GO:0009507,GO:0009570,GO:0000015,GO:0000287,GO:0004634,GO:0006096,GO:0009735,GO:0010090	EC:4.2.1.11	gi|1009132120|ref|XP_015883214.1|	PREDICTED: enolase 1, chloroplastic [Ziziphus jujuba]	0
	maker-scaffold01981-augustus-gene-0.26-mRNA-1	ENO2	enolase	1729	711.067	1452.41	1661.77	1655.26	1377.74	687.344	apoplast, chloroplast, cytoplasm, cytosol, membrane, mitochondrial envelope,mitochondrion, nucleus, plasma membrane, plasmodesma	AT2G36530	0	ENO2 | Enolase	maker-scaffold01981-augustus-gene-0.26	sp|Q42971|ENO_ORYSJ	0	Enolase OS=Oryza sativa subsp. japonica GN=ENO1 PE=1 SV=2	K01689	ENO, eno	ko04066;ko03018;ko00010;ko00680;ko01200;ko01230	HIF-1 signaling pathway|RNA degradation|Glycolysis / Gluconeogenesis|Methane metabolism|Carbon metabolism|Biosynthesis of amino acids	KOG2670	0	Enolase	G	GO:0000015,GO:0000287,GO:0004634,GO:0006096	EC:4.2.1.11	gi|823121342|ref|XP_012464381.1|	PREDICTED: enolase [Gossypium raimondii]	0
	maker-scaffold00418-snap-gene-0.53-mRNA-1	PK1	pyruvate kinase	2184	82.0785	257.371	355.765	288.742	251.864	72.5255	chloroplast, chloroplast stroma	AT3G22960	0	PKP1, PKP-ALPHA | Pyruvate kinase family, encodes a chloroplast pyruvate kinase alpha subunit.	maker-scaffold00418-snap-gene-0.53	sp|Q43117|KPYA_RICCO	0	Pyruvate kinase isozyme A, chloroplastic OS=Ricinus communis PE=1 SV=1	K00873	PK, pyk	ko00010;ko00620;ko00230;ko01200;ko01230	Glycolysis / Gluconeogenesis|Pyruvate metabolism|Purine metabolism|Carbon metabolism|Biosynthesis of amino acids	KOG2323	0	Pyruvate kinase	G	GO:0009507,GO:0005524,GO:0016301,GO:0000287,GO:0030955,GO:0004743	EC:2.7.1.40	gi|703142370|ref|XP_010107738.1|	Pyruvate kinase isozyme A [Morus notabilis]	0
	maker-scaffold04833-snap-gene-0.20-mRNA-1	PK2	pyruvate kinase	1940	47.4582	300.004	476.91	364.445	322.917	49.1003	chloroplast, chloroplast stroma, mitochondrion	AT5G52920	0	PKP1, PKP-BETA1, PKP2	maker-scaffold04833-snap-gene-0.20	sp|Q9FLW9|PKP2_ARATH	0	Plastidial pyruvate kinase 2 OS=Arabidopsis thaliana GN=PKP2 PE=1 SV=1	K00873	PK, pyk	ko00010;ko00620;ko00230;ko01200;ko01230	Glycolysis / Gluconeogenesis|Pyruvate metabolism|Purine metabolism|Carbon metabolism|Biosynthesis of amino acids	KOG2323	0	Pyruvate kinase	G	GO:0009507,GO:0009570,GO:0005739,GO:0005524,GO:0016301,GO:0000287,GO:0030955,GO:0004743,GO:0006633,GO:0006629,GO:0046686,GO:0048316,GO:0010431	EC:2.7.1.40	gi|567858816|ref|XP_006422091.1|	hypothetical protein CICLE_v10004626mg [Citrus clementina]	0
	maker-scaffold06883-snap-gene-0.13-mRNA-1	PK3	pyruvate kinase	1758	10.8088	52.2179	99.722	80.4489	67.4035	4.14308	chloroplast, chloroplast stroma	AT1G32440	0	PKp3 | plastidial pyruvate kinase 3, encodes a chloroplast pyruvate kinase beta subunit	maker-scaffold06883-snap-gene-0.13	sp|Q40546|KPYG_TOBAC	0	Pyruvate kinase isozyme G, chloroplastic OS=Nicotiana tabacum PE=2 SV=1	K00873	PK, pyk	ko00010;ko00620;ko00230;ko01200;ko01230	Glycolysis / Gluconeogenesis|Pyruvate metabolism|Purine metabolism|Carbon metabolism|Biosynthesis of amino acids	KOG2323	0	Pyruvate kinase	G	GO:0009507,GO:0005524,GO:0016301,GO:0000287,GO:0030955,GO:0004743	EC:2.7.1.40	gi|1009157488|ref|XP_015896785.1|	PREDICTED: pyruvate kinase isozyme G, chloroplastic [Ziziphus jujuba]	0
	augustus_masked-scaffold00037-abinit-gene-1.21-mRNA-1	HK1	hexokinase 1	2365	64.5205	70.4911	72.6853	67.2058	54.7393	73.7637	cytosol	AT4G29130	0	ATHXK1| hexokinase 1	augustus_masked-scaffold00037-abinit-gene-1.21	sp|Q9SEK3|HXK1_SPIOL	0	Hexokinase-1 OS=Spinacia oleracea GN=HXK1 PE=2 SV=1	K00844	HK	ko04066;ko00521;ko00524;ko00010;ko00051;ko00052;ko00500;ko00520;ko01200	HIF-1 signaling pathway|Streptomycin biosynthesis|Butirosin and neomycin biosynthesis|Glycolysis / Gluconeogenesis|Fructose and mannose metabolism|Galactose metabolism|Starch and sucrose metabolism|Amino sugar and nucleotide sugar metabolism|Carbon metabolism	KOG1369	0	Hexokinase	G	GO:0009707,GO:0016021,GO:0005524,GO:0005536,GO:0004396,GO:0001678,GO:0006096	EC:2.7.1.1	gi|645274740|ref|XP_008242483.1|	PREDICTED: hexokinase-1 [Prunus mume]	0
	maker-scaffold02400-augustus-gene-0.9-mRNA-1	HK3	hexokinase 1	1730	19.8092	11.0258	11.8524	13.6958	19.745	39.7858	cytosol	AT1G50460	E-159	HKL1| hexokinase-like 1	maker-scaffold02400-augustus-gene-0.9	sp|Q9LPS1|HXK3_ARATH	0	Hexokinase-3 OS=Arabidopsis thaliana GN=At1g50460 PE=1 SV=1	K00844	HK	ko04066;ko00521;ko00524;ko00010;ko00051;ko00052;ko00500;ko00520;ko01200	HIF-1 signaling pathway|Streptomycin biosynthesis|Butirosin and neomycin biosynthesis|Glycolysis / Gluconeogenesis|Fructose and mannose metabolism|Galactose metabolism|Starch and sucrose metabolism|Amino sugar and nucleotide sugar metabolism|Carbon metabolism	KOG1369	0	Hexokinase	G	GO:0005829,GO:0031307,GO:0005739,GO:0009536,GO:0005524,GO:0005536,GO:0019158,GO:0001678,GO:0006096,GO:0009409,GO:0006970,GO:0009651,GO:0080147	EC:2.7.1.1	gi|567907779|ref|XP_006446203.1|	hypothetical protein CICLE_v10014962mg [Citrus clementina]	0
	maker-scaffold10456-snap-gene-0.13-mRNA-1	PGI2	glucose-6-phosphate isomerase	1095	57.7052	114.995	137.192	157.681	121.35	91.733	cytosol	AT5G42740	E-170	Sugar isomerase (SIS) family protein	maker-scaffold10456-snap-gene-0.13	sp|Q9FXM4|G6PI_ARALP	0	Glucose-6-phosphate isomerase, cytosolic OS=Arabidopsis lyrata subsp. petraea GN=PGIC PE=3 SV=1	K01810	GPI, pgi	ko00010;ko00030;ko00500;ko00520;ko01200	Glycolysis / Gluconeogenesis|Pentose phosphate pathway|Starch and sucrose metabolism|Amino sugar and nucleotide sugar metabolism|Carbon metabolism	KOG2446	0	Glucose-6-phosphate isomerase	G	GO:0005829,GO:0004347,GO:0009817,GO:0006094,GO:0006096,GO:0046686	EC:5.3.1.9	gi|734378883|gb|KHN22258.1|	Glucose-6-phosphate isomerase, cytosolic [Glycine soja]	1e-172
	maker-scaffold00523-augustus-gene-1.9-mRNA-1	PGM3	phosphoglucomutase	1735	141.627	181.903	185.685	202.201	185.335	158.954	cytosol	AT1G23190	E-107	PGM3 | Phosphoglucomutase	maker-scaffold00523-augustus-gene-1.9	sp|Q9ZSQ4|PGMC_POPTN	0	Phosphoglucomutase, cytoplasmic OS=Populus tremula GN=PGM1 PE=2 SV=1	K01835	pgm	ko00521;ko00010;ko00030;ko00052;ko00500;ko00520;ko00230	Streptomycin biosynthesis|Glycolysis / Gluconeogenesis|Pentose phosphate pathway|Galactose metabolism|Starch and sucrose metabolism|Amino sugar and nucleotide sugar metabolism|Purine metabolism	KOG0625	0	Phosphoglucomutase	G	GO:0005737,GO:0000287,GO:0004614,GO:0006006	EC:5.4.2.2	gi|567911791|ref|XP_006448209.1|	hypothetical protein CICLE_v10014721mg [Citrus clementina]	0
	maker-scaffold00136-augustus-gene-1.30-mRNA-1	PFPα	pyrophosphate--fructose-6-phosphate 1-phosphotransferase	2549	164.876	314.209	368.137	254.818	209.786	63.3459	cytosol	AT1G76550	0	Phosphofructokinase family protein	maker-scaffold00136-augustus-gene-1.30	sp|Q41140|PFPA_RICCO	0	Pyrophosphate--fructose 6-phosphate 1-phosphotransferase subunit alpha OS=Ricinus communis GN=PFP-ALPHA PE=1 SV=1	K00895	pfp, pfk	ko00051	Fructose and mannose metabolism	KOG2440	0	Pyrophosphate-dependent phosphofructo-1-kinase	G	GO:0005737,GO:0003872,GO:0005524,GO:0047334,GO:0046872	EC:2.7.1.90	gi|1009126183|ref|XP_015880013.1|	PREDICTED: pyrophosphate--fructose 6-phosphate 1-phosphotransferase subunit alpha [Ziziphus jujuba]	0
Cytosolic glycolysis	maker-scaffold02763-snap-gene-0.20-mRNA-1	PFPβ	pyrophosphate--fructose-6-phosphate 1-phosphotransferase	756	40.4981	44.8564	39.9884	40.1334	28.7404	14.6737	cytosol	AT4G04040	5e-70	Phosphofructokinase family protein	maker-scaffold02763-snap-gene-0.20	sp|F4JGR5|PFPB2_ARATH	1e-83	Pyrophosphate--fructose 6-phosphate 1-phosphotransferase subunit beta 2 OS=Arabidopsis thaliana GN=PFP-BETA2 PE=3 SV=1	K00895	pfp, pfk	ko00051	Fructose and mannose metabolism	KOG2440	1e-84	Pyrophosphate-dependent phosphofructo-1-kinase	G	GO:0005829,GO:0003872,GO:0005524,GO:0047334,GO:0046872,GO:0046835,GO:0009793,GO:0006002,GO:0015979	EC:2.7.1.90	gi|590626543|ref|XP_007026198.1|	Pyrophosphate--fructose 6-phosphate 1-phosphotransferase subunit beta isoform 2 [Theobroma cacao]	1e-77
	maker-scaffold06773-augustus-gene-0.11-mRNA-1	PFK2	6-phosphofructokinase 1	1747	42.7148	22.1762	22.1192	19.414	11.7763	15.2625	cytosol	AT5G47810	0	PFK2 | phosphofructokinase 2	maker-scaffold06773-augustus-gene-0.11	sp|Q9FIK0|PFKA2_ARATH	0		K00850	pfkA, PFK	ko04152;ko03018;ko00010;ko00030;ko00051;ko00052;ko00680;ko01200;ko01230	AMPK signaling pathway|RNA degradation|Glycolysis / Gluconeogenesis|Pentose phosphate pathway|Fructose and mannose metabolism|Galactose metabolism|Methane metabolism|Carbon metabolism|Biosynthesis of amino acids	KOG2440	0	Pyrophosphate-dependent phosphofructo-1-kinase	G	GO:0005829,GO:0003872,GO:0005524,GO:0046872,GO:0006002,GO:0006096,GO:0061615	EC:2.7.1.11	gi|662246142|gb|AIE47271.1|	phosphofructokinase [Hevea brasiliensis]	0
	maker-scaffold04209-augustus-gene-0.16-mRNA-1	PFK3	6-phosphofructokinase 1	1884	144.33	146.611	170.934	118.805	123.983	88.9779	cytosol	AT4G26270	E-179	PFK3 | phosphofructokinase 3	maker-scaffold04209-augustus-gene-0.16	sp|Q94AA4|PFKA3_ARATH	0		K00850	pfkA, PFK	ko04152;ko03018;ko00010;ko00030;ko00051;ko00052;ko00680;ko01200;ko01230	AMPK signaling pathway|RNA degradation|Glycolysis / Gluconeogenesis|Pentose phosphate pathway|Fructose and mannose metabolism|Galactose metabolism|Methane metabolism|Carbon metabolism|Biosynthesis of amino acids	KOG2440	0	Pyrophosphate-dependent phosphofructo-1-kinase	G	-	EC:2.7.1.11	gi|1029028243|ref|XP_016677910.1|	PREDICTED: ATP-dependent 6-phosphofructokinase 3-like [Gossypium hirsutum]	0
	maker-scaffold06798-augustus-gene-0.3-mRNA-1	FBA6	fructose-bisphosphate aldolase, class I	1658	1222.69	1334.36	1654.9	1161.79	1432.85	683.192	cytoplasm, cytosol	AT2G36460	E-169	Aldolase superfamily protein, FBA6, fructose-bisphosphate Aldolase 6	maker-scaffold06798-augustus-gene-0.3	sp|P17784|ALF_ORYSJ	0	Fructose-bisphosphate aldolase cytoplasmic isozyme OS=Oryza sativa subsp. japonica GN=FBA PE=1 SV=2	K01623	ALDO	ko00010;ko00030;ko00051;ko00680;ko00710;ko01200;ko01230	Glycolysis / Gluconeogenesis|Pentose phosphate pathway|Fructose and mannose metabolism|Methane metabolism|Carbon fixation in photosynthetic organisms|Carbon metabolism|Biosynthesis of amino acids	KOG1557	0	Fructose-biphosphate aldolase	G	GO:0005737,GO:0004332,GO:0006096	EC:4.1.2.13	gi|702494423|ref|XP_010036726.1|	PREDICTED: fructose-bisphosphate aldolase, cytoplasmic isozyme [Eucalyptus grandis]	8e-180
	maker-scaffold04999-augustus-gene-0.19-mRNA-1	TPI1	triosephosphate isomerase (TIM)	1193	376.707	765.653	931.889	1019.39	694.932	281.707	cytosol	AT3G55440	E-105	TPI1 | triosephosphate isomerase	maker-scaffold04999-augustus-gene-0.19	sp|P48495|TPIS_PETHY	8e-133	Triosephosphate isomerase, cytosolic OS=Petunia hybrida GN=TPIP1 PE=2 SV=1	K01803	TPI, tpiA	ko00010;ko00051;ko00562;ko00710;ko01200;ko01230	Glycolysis / Gluconeogenesis|Fructose and mannose metabolism|Inositol phosphate metabolism|Carbon fixation in photosynthetic organisms|Carbon metabolism|Biosynthesis of amino acids	KOG1643	9e-132	Triosephosphate isomerase	G	-	EC:5.3.1.1	gi|566191961|ref|XP_002316287.2|	Triosephosphate isomerase family protein [Populus trichocarpa]	1e-111
	maker-scaffold00685-augustus-gene-0.35-mRNA-2	GAPDH2	glyceraldehyde 3-phosphate dehydrogenase	1277	1603.96	2095.91	2463.46	2183.7	2293.05	2349.26	cytoplasm	AT1G13440	E-142	GAPC-2 |glyceraldehyde-3-phosphate dehydrogenase C2	maker-scaffold00685-augustus-gene-0.35	sp|Q7FAH2|G3PC2_ORYSJ	0	Glyceraldehyde-3-phosphate dehydrogenase 2, cytosolic OS=Oryza sativa subsp. japonica GN=GAPC2 PE=1 SV=1	K00134	GAPDH, gapA	ko04066;ko00010;ko00710;ko01200;ko01230	HIF-1 signaling pathway|Glycolysis / Gluconeogenesis|Carbon fixation in photosynthetic organisms|Carbon metabolism|Biosynthesis of amino acids	KOG0657	3e-179	Glyceraldehyde 3-phosphate dehydrogenase	G	GO:0005737,GO:0004365,GO:0051287,GO:0050661,GO:0006006,GO:0006096	EC:1.2.1.12	gi|1021025823|gb|KZM83611.1|	hypothetical protein DCAR_031180 [Daucus carota subsp. sativus]	1e-149
	maker-scaffold16190-augustus-gene-0.5-mRNA-1	PGK	phosphoglycerate kinase	1777	579.014	721.597	1309.7	809.367	775.496	421.894	cytosol	AT1G79550	0	PGK | phosphoglycerate kinase, Encodes cytosolic phosphoglycerate kinase	maker-scaffold16190-augustus-gene-0.5	sp|Q42962|PGKY_TOBAC	0	Phosphoglycerate kinase, cytosolic OS=Nicotiana tabacum PE=1 SV=1	K00927	PGK, pgk	ko00010;ko00710;ko01200;ko01230	Glycolysis / Gluconeogenesis|Carbon fixation in photosynthetic organisms|Carbon metabolism|Biosynthesis of amino acids	KOG1367	0	3-phosphoglycerate kinase	G	GO:0005737,GO:0005524,GO:0004618,GO:0006096	EC:2.7.2.3	gi|595902208|ref|XP_007213914.1|	hypothetical protein PRUPE_ppa005669mg [Prunus persica]	0
	maker-scaffold06659-augustus-gene-0.10-mRNA-1	PGAM1	2,3-bisphosphoglycerate-independent phosphoglycerate mutase	2155	342.235	462.093	553.801	361.736	421.745	322.049	cytosol	AT1G09780	0	2,3-bisphosphoglycerate-independent phosphoglycerate mutase	maker-scaffold06659-augustus-gene-0.10	sp|Q42908|PMGI_MESCR	0	2,3-bisphosphoglycerate-independent phosphoglycerate mutase OS=Mesembryanthemum crystallinum GN=PGM1 PE=1 SV=1	K15633	gpmI	ko00260;ko00010;ko00680;ko01200;ko01230	Glycine, serine and threonine metabolism|Glycolysis / Gluconeogenesis|Methane metabolism|Carbon metabolism|Biosynthesis of amino acids	KOG4513	0	Phosphoglycerate mutase	G	GO:0005737,GO:0030145,GO:0004619,GO:0006007,GO:0006096	EC:5.4.2.12	gi|695045393|ref|XP_009410489.1|	PREDICTED: 2,3-bisphosphoglycerate-independent phosphoglycerate mutase [Musa acuminata subsp. malaccensis]	0
	maker-scaffold01577-snap-gene-0.45-mRNA-1	ENO3	enolase	1359	21.3354	22.4946	21.3923	20.8642	11.7125	11.6402	cytoplasm	AT2G29560	0	ENOC | cytosolic enolase |	maker-scaffold01577-snap-gene-0.45	sp|Q9ZW34|ENO3_ARATH	0	Cytosolic enolase 3 OS=Arabidopsis thaliana GN=ENO3 PE=2 SV=1	K01689	ENO, eno	ko04066;ko03018;ko00010;ko00680;ko01200;ko01230	HIF-1 signaling pathway|RNA degradation|Glycolysis / Gluconeogenesis|Methane metabolism|Carbon metabolism|Biosynthesis of amino acids	KOG2670	0	Enolase	G	-	EC:4.2.1.11	gi|703130726|ref|XP_010104700.1|	Cytosolic enolase 3 [Morus notabilis]	0
	maker-scaffold06178-augustus-gene-0.9-mRNA-1	PK1	pyruvate kinase	1488	26.8556	54.0893	14.8936	3.45223	19.7536	3.38053	cytoplasm, cytosol	AT5G56350	0	Pyruvate kinase family protein	maker-scaffold06178-augustus-gene-0.9	sp|Q42954|KPYC_TOBAC	0	Pyruvate kinase, cytosolic isozyme OS=Nicotiana tabacum PE=2 SV=1	K00873	PK, pyk	ko00010;ko00620;ko00230;ko01200;ko01230	Glycolysis / Gluconeogenesis|Pyruvate metabolism|Purine metabolism|Carbon metabolism|Biosynthesis of amino acids	KOG2323	0	Pyruvate kinase	G	-	EC:2.7.1.40	gi|470117592|ref|XP_004294938.1|	PREDICTED: pyruvate kinase, cytosolic isozyme [Fragaria vesca subsp. vesca]	0
	maker-scaffold04782-augustus-gene-0.18-mRNA-1	PK2	pyruvate kinase	1865	289.95	468.36	416.333	399.235	376.703	259.959	cytoplasm, cytosol	AT5G08570	0	Pyruvate kinase family protein	maker-scaffold04782-augustus-gene-0.18	sp|Q42806|KPYC_SOYBN	0	Pyruvate kinase, cytosolic isozyme OS=Glycine max PE=1 SV=1	K00873	PK, pyk	ko00010;ko00620;ko00230;ko01200;ko01230	Glycolysis / Gluconeogenesis|Pyruvate metabolism|Purine metabolism|Carbon metabolism|Biosynthesis of amino acids	KOG2323	0	Pyruvate kinase	G	-	EC:2.7.1.40	gi|1000979814|ref|XP_015570836.1|	PREDICTED: LOW QUALITY PROTEIN: pyruvate kinase, cytosolic isozyme [Ricinus communis]	0
	maker-scaffold06030-snap-gene-0.10-mRNA-1	PK3	pyruvate kinase	1856	183.248	328.55	335.642	281.827	282.736	110.023	cytoplasm, cytosol, membrane	AT3G52990	0	Pyruvate kinase family protein	maker-scaffold06030-snap-gene-0.10	sp|Q42806|KPYC_SOYBN	2e-103	Pyruvate kinase, cytosolic isozyme OS=Glycine max PE=1 SV=1	K00873	PK, pyk	ko00010;ko00620;ko00230;ko01200;ko01230	Glycolysis / Gluconeogenesis|Pyruvate metabolism|Purine metabolism|Carbon metabolism|Biosynthesis of amino acids	KOG2323	0	Pyruvate kinase	G	GO:0005737,GO:0005524,GO:0016301,GO:0000287,GO:0030955,GO:0004743	EC:2.7.1.40	gi|590631491|ref|XP_007027579.1|	Pyruvate kinase family protein [Theobroma cacao]	0
	maker-scaffold07342-augustus-gene-0.4-mRNA-1	GPT1	glucose-6-Phosphate/phosphate transporter 1	2326	120.035	699.459	1173.78	1217.24	1157.31	292.021	chloroplast	AT5G54800	E-125	GPT1 | glucose 6-phosphate/phosphate translocator 1	maker-scaffold07342-augustus-gene-0.4	sp|Q9M5A9|GPT1_ARATH	1e-154	Glucose-6-phosphate/phosphate translocator 1, chloroplastic OS=Arabidopsis thaliana GN=GPT1 PE=2 SV=1	-	-	-	-	KOG1441	5e-155	Glucose-6-phosphate/phosphate and phosphoenolpyruvate/phosphate antiporter	GE	-	-	gi|802587909|ref|XP_012070763.1|	PREDICTED: glucose-6-phosphate/phosphate translocator 1, chloroplastic isoform X1 [Jatropha curcas]	4e-136
	maker-scaffold09115-augustus-gene-0.6-mRNA-1	GPT2	glucose-6-Phosphate/phosphate transporter 2	1197	2.1733	25.6199	177.303	7.2377	162.617	115.7	chloroplast	AT1G61800	E-143	GPT2 | glucose-6-phosphate/phosphate translocator 2	maker-scaffold09115-augustus-gene-0.6	sp|Q94B38|GPT2_ARATH	3e-180	Glucose-6-phosphate/phosphate translocator 2, chloroplastic OS=Arabidopsis thaliana GN=GPT2 PE=2 SV=2	-	-	-	-	KOG1441	3e-180	Glucose-6-phosphate/phosphate and phosphoenolpyruvate/phosphate antiporter	GE	GO:0031969,GO:0016021,GO:0005774,GO:0015297,GO:0015152,GO:0005315,GO:0015120,GO:0071917,GO:0015760,GO:0015714,GO:0015713,GO:0015979,GO:0009643,GO:0010109,GO:0009749,GO:0080167,GO:0009624,GO:0009744,GO:0035436	-	gi|1009108465|ref|XP_015884854.1|	PREDICTED: glucose-6-phosphate/phosphate translocator 2, chloroplastic [Ziziphus jujuba]	6e-155
	maker-scaffold01794-snap-gene-0.42-mRNA-1	GLT1	carbohydrate transmembrane transporter activity, sugar:hydrogen symporter activity	1599	23.3816	10.9534	7.7228	5.36829	7.22373	20.1764	chloroplast membrane	AT1G05030	0	Major facilitator superfamily protein	maker-scaffold01794-snap-gene-0.42	sp|Q0WVE9|PLST1_ARATH	0	Probable plastidic glucose transporter 1 OS=Arabidopsis thaliana GN=At1g05030 PE=2 SV=2	-	-	-	-	KOG0254	0	Predicted transporter (major facilitator superfamily)	R	GO:0031969,GO:0016021,GO:0022891,GO:0008643	-	gi|645247810|ref|XP_008230009.1|	PREDICTED: probable plastidic glucose transporter 1 isoform X1 [Prunus mume]	0
Transporters	maker-scaffold00857-augustus-gene-0.44-mRNA-2	GLT2	carbohydrate transmembrane transporter activity	1947	20.9451	22.9817	27.0693	25.2134	29.271	16.9014	chloroplast membrane	AT1G67301	E-124	Major facilitator superfamily protein	maker-scaffold00857-augustus-gene-0.44	sp|Q9FYG3|PLST2_ARATH	5e-148	Probable plastidic glucose transporter 2 OS=Arabidopsis thaliana GN=At1g67300 PE=2 SV=1	-	-	-	-	KOG0254	1e-148	Predicted transporter (major facilitator superfamily)	R	-	-	gi|645275160|ref|XP_008242679.1|	PREDICTED: probable plastidic glucose transporter 2 isoform X2 [Prunus mume]	1e-139
	maker-scaffold13852-augustus-gene-0.3-mRNA-1	GLT4	Encodes a putative plastidic glucose transporter.	2100	146.769	213.245	208.356	185.882	159.519	64.1914	chloroplast	AT5G16150	0	GLT1, PGLCT | plastidic GLC translocator	maker-scaffold13852-augustus-gene-0.3	sp|Q56ZZ7|PLST4_ARATH	0	Plastidic glucose transporter 4 OS=Arabidopsis thaliana GN=At5g16150 PE=1 SV=2	-	-	-	-	KOG0254	0	Predicted transporter (major facilitator superfamily)	R	GO:0009941,GO:0009706,GO:0005887,GO:0005355,GO:0005351,GO:0046323,GO:1904659,GO:0035428,GO:0015992	-	gi|645279070|ref|XP_008244529.1|	PREDICTED: plastidic glucose transporter 4 [Prunus mume]	0
	maker-scaffold00167-snap-gene-1.33-mRNA-1	TPT	Triose phosphate/phosphate translocator, chloroplastic OS=Spinacia oleracea PE=1 SV=1	1260	8.64199	6.5328	6.59556	4.71133	3.18927	9.03897	chloroplast	AT5G46110	E-128	TPT | Glucose-6-phosphate/phosphate translocator	maker-scaffold00167-snap-gene-1.33	sp|P11869|TPT_SPIOL	2e-163	Triose phosphate/phosphate translocator, chloroplastic OS=Spinacia oleracea PE=1 SV=1	-	-	-	-	KOG1441	1e-161	Glucose-6-phosphate/phosphate and phosphoenolpyruvate/phosphate antiporter	GE	GO:0031969,GO:0016021,GO:0005215,GO:0008643	-	gi|1009153927|ref|XP_015894891.1|	PREDICTED: triose phosphate/phosphate translocator, chloroplastic [Ziziphus jujuba]	1e-169
	maker-scaffold09424-augustus-gene-0.10-mRNA-1	PPT2	Phosphoenolpyruvate/phosphate translocator 2, chloroplastic OS=Arabidopsis thaliana GN=PPT2 PE=2 SV=1	657	0	0.768239	0.537534	0.191575	0.209368	0.89706	integral to membrane, chloroplast, membrane	AT3G01550	3e-50	ATPPT2, PPT2 | phosphoenolpyruvate(PEP)/phosphate translocator 2	maker-scaffold09424-augustus-gene-0.10	sp|Q8H0T6|PPT2_ARATH	3e-59	Phosphoenolpyruvate/phosphate translocator 2, chloroplastic OS=Arabidopsis thaliana GN=PPT2 PE=2 SV=1	-	-	-	-	KOG1441	1e-59	Glucose-6-phosphate/phosphate and phosphoenolpyruvate/phosphate antiporter	GE	-	-	gi|694411493|ref|XP_009334107.1|	PREDICTED: phosphoenolpyruvate/phosphate translocator 2, chloroplastic-like [Pyrus x bretschneideri]	8e-59
	maker-scaffold00598-augustus-gene-0.50-mRNA-1	NTT1	Plastidic ATP/ADP-transporter OS=Solanum tuberosum PE=2 SV=2	2350	115.744	411.958	670.203	862.931	756.126	391.579	chloroplast,	AT1G80300	0	NTT1 | nucleotide transporter 1	maker-scaffold00598-augustus-gene-0.50	sp|O24381|TLC1_SOLTU	0	Plastidic ATP/ADP-transporter OS=Solanum tuberosum PE=2 SV=2	-	-	-	-	-	-	-	-	GO:0031969,GO:0016021,GO:0005524,GO:0005471	-	gi|502147718|ref|XP_004506888.1|	PREDICTED: plastidic ATP/ADP-transporter-like [Cicer arietinum]	0
	maker-scaffold02272-snap-gene-0.45-mRNA-1	AGP1	Encodes the large subunit of ADP-Glucose Pyrophosphorylase which catalyzes the first, rate limiting step in starch biosynthesis.	1564	0.0528716	0.162905	0.0516235	0.161369	0	0.107403	chloroplast	AT5G19220	0	ADG2, APL1 | ADP glucose pyrophosphorylase2	maker-scaffold02272-snap-gene-0.45	sp|P55229|GLGL1_ARATH	0	Glucose-1-phosphate adenylyltransferase large subunit 1, chloroplastic OS=Arabidopsis thaliana GN=ADG2 PE=1 SV=3	K00975	glgC	ko00500;ko00520	Starch and sucrose metabolism|Amino sugar and nucleotide sugar metabolism	KOG1322	0	GDP-mannose pyrophosphorylase/mannose-1-phosphate guanylyltransferase	M	GO:0009507,GO:0009941,GO:0009570,GO:0005524,GO:0008878,GO:0005978,GO:0019252	EC:2.7.7.27	gi|398363597|gb|AFO84093.1|	ADP glucose pyrophosphorylase [Actinidia chinensis]	0
	maker-scaffold04516-augustus-gene-0.15-mRNA-2	AGP2	ADP-glucose pyrophosphorylase catalyzes the first, rate limiting step in starch biosynthesis	2026	38.9665	438.158	686.524	682.714	849.182	460.392	chloroplast	AT1G27680	0	APL2 | ADPGLC-PPase large subunit	maker-scaffold04516-augustus-gene-0.15	sp|P55233|GLGL1_BETVU	0	Glucose-1-phosphate adenylyltransferase large subunit, chloroplastic/amyloplastic OS=Beta vulgaris GN=AGPS1 PE=2 SV=1	K00975	glgC	ko00500;ko00520	Starch and sucrose metabolism|Amino sugar and nucleotide sugar metabolism	KOG1322	0	GDP-mannose pyrophosphorylase/mannose-1-phosphate guanylyltransferase	M	GO:0009501,GO:0009507,GO:0005524,GO:0008878,GO:0005978,GO:0019252	EC:2.7.7.27	gi|596142205|ref|XP_007222521.1|	hypothetical protein PRUPE_ppa004135mg [Prunus persica]	0
	augustus_masked-scaffold10050-abinit-gene-0.1-mRNA-1	AGP3	Encodes the large subunit of ADP-Glucose Pyrophosphorylase which catalyzes the first, rate limiting step in starch biosynthesis.	2294	67.1778	377.339	639.101	562.311	683.529	285.877	chloroplast	AT4G39210	0	APL3 | Glucose-1-phosphate adenylyltransferase	augustus_masked-scaffold10050-abinit-gene-0.1	sp|Q00081|GLGL1_SOLTU	0	Glucose-1-phosphate adenylyltransferase large subunit 1 (Fragment) OS=Solanum tuberosum GN=AGPS1 PE=2 SV=1	K00975	glgC	ko00500;ko00520	Starch and sucrose metabolism|Amino sugar and nucleotide sugar metabolism	KOG1322	0	GDP-mannose pyrophosphorylase/mannose-1-phosphate guanylyltransferase	M	GO:0009501,GO:0009507,GO:0005524,GO:0008878,GO:0005978,GO:0019252	EC:2.7.7.27	gi|224103389|ref|XP_002313036.1|	ADP-glucose pyrophosphorylase large subunit family protein [Populus trichocarpa]	0
	maker-scaffold03293-augustus-gene-0.20-mRNA-1	GBSS1	Granule-bound starch synthase 1, chloroplastic/amyloplastic OS=Antirrhinum majus GN=WAXY PE=2 SV=1	2227	583.412	1845.83	3084.33	3396.8	3602.75	990.473	chloroplast	AT1G32900	0	UDP-Glycosyltransferase superfamily	maker-scaffold03293-augustus-gene-0.20	sp|O82627|SSG1_ANTMA	0	Granule-bound starch synthase 1, chloroplastic/amyloplastic OS=Antirrhinum majus GN=WAXY PE=2 SV=1	-	-	-	-	-	-	-	-	-	-	gi|728809739|gb|KHF99209.1|	Granule-bound starch synthase 1, chloroplastic/amyloplastic [Gossypium arboreum]	0
	augustus_masked-scaffold04510-abinit-gene-0.5-mRNA-1	GBSS2	Granule-bound starch synthase 2, chloroplastic/amyloplastic OS=Solanum tuberosum GN=SS2 PE=1 SV=3	2265	38.3045	64.0313	78.3794	39.8415	26.6218	26.614	amyloplast, chloroplast	AT3G01180	0	SS2 | starch synthase 2	augustus_masked-scaffold04510-abinit-gene-0.5	sp|Q43847|SSY2_SOLTU	0	Granule-bound starch synthase 2, chloroplastic/amyloplastic OS=Solanum tuberosum GN=SS2 PE=1 SV=3	K00703	E2.4.1.21, glgA	ko00500	Starch and sucrose metabolism	-	-	-	-	GO:0009501,GO:0009507,GO:0004373,GO:0009011,GO:0010021,GO:0019375,GO:0010264,GO:0001666,GO:0019252	EC:2.4.1.21	gi|595924925|ref|XP_007214968.1|	hypothetical protein PRUPE_ppa001734mg [Prunus persica]	0
Starch biosynthesis	maker-scaffold00137-snap-gene-1.31-mRNA-1	SS1	Soluble starch synthase 1	2276	22.7837	44.5547	68.6298	74.0834	164.982	172.838	amyloplast, chloroplast	AT5G24300	0	SSI1 | Glycogen/starch synthases	maker-scaffold00137-snap-gene-1.31	sp|P93568|SSY1_SOLTU	0	Soluble starch synthase 1, chloroplastic/amyloplastic OS=Solanum tuberosum PE=2 SV=1	K00703	E2.4.1.21, glgA	ko00500	Starch and sucrose metabolism	-	-	-	-	GO:0009501,GO:0009507,GO:0004373,GO:0009011,GO:0019252	EC:2.4.1.21	gi|596051666|ref|XP_007220640.1|	hypothetical protein PRUPE_ppa002686mg [Prunus persica]	0
	maker-scaffold00843-snap-gene-0.52-mRNA-1	SS3	Soluble starch synthase 3	3879	21.0803	73.5853	117.189	82.9967	59.0157	60.3514	amyloplast, chloroplast	AT1G11720	0	SS3 | starch synthase 3 | chr1:39515	maker-scaffold00843-snap-gene-0.52	sp|Q43846|SSY3_SOLTU	0	Soluble starch synthase 3, chloroplastic/amyloplastic OS=Solanum tuberosum GN=SS3 PE=1 SV=1	-	-	-	-	-	-	-	-	GO:0009501,GO:0009507,GO:0004373,GO:2001070,GO:0009011,GO:0019252	-	gi|1009108524|ref|XP_015885150.1|	PREDICTED: starch synthase 3, chloroplastic/amyloplastic isoform X1 [Ziziphus jujuba]	0
	maker-scaffold08593-snap-gene-0.14-mRNA-1	SS4	Probable starch synthase 4	2124	12.741	12.3128	13.3155	11.098	10.6176	13.1749	chloroplast	AT4G18240	0	SS4 | starch synthase 4	maker-scaffold08593-snap-gene-0.14	sp|Q0WVX5|SSY4_ARATH	0	Probable starch synthase 4, chloroplastic/amyloplastic OS=Arabidopsis thaliana GN=SS4 PE=2 SV=1	-	-	-	-	-	-	-	-	-	-	gi|952183003|gb|ALN98281.1|	starch synthase IV [Manihot esculenta]	0
	maker-scaffold02529-snap-gene-0.27-mRNA-1	SBE1	1,4-alpha-glucan branching enzyme	2493	5.36606	10.5482	12.1302	8.2732	5.5003	10.3518	amyloplast, chloroplast, chloroplast stroma, plastid	AT3G20440	E-140	EMB2729, BE1 | Alpha amylase family	maker-scaffold02529-snap-gene-0.27	sp|D2WL32|GLGB3_ARATH	0	1,4-alpha-glucan-branching enzyme 3, chloroplastic/amyloplastic OS=Arabidopsis thaliana GN=SBE3 PE=1 SV=1	K00700	glgB	ko00500	Starch and sucrose metabolism	KOG0470	0	1,4-alpha-glucan branching enzyme/starch branching enzyme II	G	GO:0009501,GO:0009507,GO:0009570,GO:0009536,GO:0003844,GO:0043169,GO:0005975,GO:0005978,GO:0009791,GO:0019252	EC:2.4.1.18	gi|359494061|ref|XP_003634715.1|	PREDICTED: 1,4-alpha-glucan-branching enzyme 3, chloroplastic/amyloplastic [Vitis vinifera]	0
	maker-scaffold01810-augustus-gene-0.23-mRNA-2	SBE2.1	1,4-alpha-glucan branching enzyme	3720	12.8904	98.7334	181.292	151.425	193.246	140.562	amyloplast, chloroplast, chloroplast stroma	AT2G36390	0	SBE2.1 | starch branching enzyme	maker-scaffold01810-augustus-gene-0.23	sp|Q41058|GLGB1_PEA	0		K00700	glgB	ko00500	Starch and sucrose metabolism	KOG0470	0	1,4-alpha-glucan branching enzyme/starch branching enzyme II	G	GO:0009501,GO:0009507,GO:0003844,GO:0043169,GO:0004553,GO:0009790,GO:0019252	EC:2.4.1.18	gi|743811018|ref|XP_011018899.1|	PREDICTED: 1,4-alpha-glucan-branching enzyme 2-2, chloroplastic/amyloplastic [Populus euphratica]	0
	maker-scaffold14738-snap-gene-0.5-mRNA-1	SBE2.2	1,4-alpha-glucan branching enzyme	1506	137.102	141.55	222.902	267.474	382.774	598.737	amyloplast, chloroplast, chloroplast stroma	AT5G03650	E-171	SBE2.2 | starch branching enzyme 2.2	maker-scaffold14738-snap-gene-0.5	sp|P30924|GLGB_SOLTU	0	1,4-alpha-glucan-branching enzyme OS=Solanum tuberosum GN=SBE1 PE=2 SV=2	K00700	glgB	ko00500	Starch and sucrose metabolism	KOG0470	0	1,4-alpha-glucan branching enzyme/starch branching enzyme II	G	GO:0009501,GO:0009507,GO:0003844,GO:0043169,GO:0004553,GO:0005978,GO:0019252	EC:2.4.1.18	gi|731427696|ref|XP_010664077.1|	PREDICTED: 1,4-alpha-glucan-branching enzyme 1, chloroplastic/amyloplastic isoform X2 [Vitis vinifera]	0
	maker-scaffold02616-augustus-gene-0.23-mRNA-2	ISA1	Isoamylase 1, chloroplastic OS=Arabidopsis thaliana GN=ISA1 PE=1 SV=1	2778	19.744	40.8312	58.0881	37.1854	24.197	15.6161	chloroplast	AT2G39930	E-117	ISA1, ATISA1 | isoamylase 1	maker-scaffold02616-augustus-gene-0.23	sp|O04196|ISOA1_ARATH	0	Isoamylase 1, chloroplastic OS=Arabidopsis thaliana GN=ISA1 PE=1 SV=1	-	-	ko00500	Starch and sucrose metabolism	KOG0470	0	1,4-alpha-glucan branching enzyme/starch branching enzyme II	G	GO:0009507,GO:0010368,GO:0043169,GO:0019156,GO:0010021,GO:0005977,GO:0019252	EC:3.2.1.68	gi|1021492674|ref|XP_016189332.1|	PREDICTED: isoamylase 1, chloroplastic [Arachis ipaensis]	0
	augustus_masked-scaffold02198-abinit-gene-0.9-mRNA-1	ISA2	Isoamylase 2, chloroplastic OS=Arabidopsis thaliana GN=ISA2 PE=1 SV=2	2664	22.609	45.2216	46.6852	44.7115	37.734	15.2351	chloroplast	AT1G03310	3e-24	ATISA2, ISA2, DBE1, BE2 | debranching enzyme1	augustus_masked-scaffold02198-abinit-gene-0.9	sp|Q8L735|ISOA2_ARATH	0	Isoamylase 2, chloroplastic OS=Arabidopsis thaliana GN=ISA2 PE=1 SV=2	-	-	ko00500	Starch and sucrose metabolism	KOG0470	0	1,4-alpha-glucan branching enzyme/starch branching enzyme II	G	GO:0009507,GO:0043169,GO:0019156,GO:0010021,GO:0005977,GO:0019252	EC:3.2.1.68	gi|645258481|ref|XP_008234909.1|	PREDICTED: isoamylase 2, chloroplastic [Prunus mume]	0
	maker-scaffold09159-augustus-gene-0.7-mRNA-2	ISA3	Isoamylase 3, chloroplastic OS=Arabidopsis thaliana GN=ISA3 PE=1 SV=2	2572	4.36581	44.0172	109.112	112.658	182.572	121.609	chloroplast	AT4G09020	2e-65	ATISA3, ISA3 | isoamylase 3	maker-scaffold09159-augustus-gene-0.7	sp|Q9M0S5|ISOA3_ARATH	7e-140	Isoamylase 3, chloroplastic OS=Arabidopsis thaliana GN=ISA3 PE=1 SV=2	-	-	ko00500	Starch and sucrose metabolism	KOG0470	1e-140	1,4-alpha-glucan branching enzyme/starch branching enzyme II	G	-	EC:3.2.1.68	gi|802569964|ref|XP_012067923.1|	PREDICTED: isoamylase 3, chloroplastic isoform X1 [Jatropha curcas]	1e-149
	maker-scaffold01271-augustus-gene-0.41-mRNA-1	PHO	starch phosphorylase	3451	32.8999	647.245	1554.69	1271.82	1755.67	502.396	chloroplast	AT3G29320	0	Glycosyl transferase, family 35	maker-scaffold01271-augustus-gene-0.41	sp|P53536|PHSL_VICFA	0	Alpha-1,4 glucan phosphorylase L isozyme, chloroplastic/amyloplastic OS=Vicia faba GN=PHO1 PE=1 SV=2	K00688	E2.4.1.1, glgP, PYG	ko00500	Starch and sucrose metabolism	KOG2099	0	Glycogen phosphorylase	G	-	EC:2.4.1.1	gi|1009125901|ref|XP_015879860.1|	PREDICTED: alpha-1,4 glucan phosphorylase L isozyme, chloroplastic/amyloplastic [Ziziphus jujuba]	0
