# Supplementary material for: Transcriptome analysis of genes involved in starch biosynthesis in developing Chinese chestnut (Castanea mollissima Blume) seed kernels
Source: Sci Rep. 2021 Feb 11;11:3570. doi: 10.1038/s41598-021-82130-6 (PMC7878784; doi:10.1038/s41598-021-82130-6)
Supplement: Supplementary file 11 — Supplementary Table S6. [file 41598_2021_82130_MOESM11_ESM.xlsx]

## Sheet: Sheet1
Table S5 The information of some genes and primers used in this study for qRT-PCR analysis
Abbreviation	Gene Symbol	Forward primer (5'-3')	Reverse primer (5'-3')
susy2	scaffold00574	ATCTTATTGCGATGAACAATGC	AGTGTGAAAGCTGTATGACTC
fk1	scaffold00365	GTGGAGCCATTACAACTACC	GAACAATGAAGCACAACCAAG
gpi2	scaffold10456	AATAGGTCAGTGCTTCATGTAG	GTCCTTGATCTTGTCCAGAAC
gpt1	scaffold07342	TGAGCCTGCTTTCAGTGTA	CTCAGTTGCAGCAGAAAGT
pgm2	scaffold06659	AATCCGCGTTCATATTCTTACT	ATCTGTGCATCAATACCCTTC
agp3	scaffold10050	TATCATGTGCAGCAGTGGGTAA	ATTGCTTTCAGATCAGCTCC
agp2	scaffold04516	CCTTTCTACACCTCACCTAGAT	GAGTGCTGAACACTACATTCC
gbss1	scaffold03293	TGTCTCCACGCTATGACC	CAGTGGAAGAAGCGAACG
sbe2	scaffold14738	AGCTCATGTTGGAATGAGTAG	ATTACAGCCATCAACTGGAC
sbe3	scaffold01810	CCAACAGCTACTCAGACTACC	GATCAATCCTATTGAAGCCTCC
pyg	scaffold01271	ATGAGGACATGGATTTCACG	GAGTGATCGGATTCTTCAGTT
bam1	scaffold07175	AACCCTCAATTATTCCAGGC	TCAACCTGCTCCCAACAT
wrk19	scaffold05531	ATAAACCAGCGCCAGTATT	CAGATGAAGCACCGACTACA
nam2	scaffold00890	TGGAAAGCAACTGGTACAGATA	GGTGGTCTTCCTTTGTAGAAC
myc2	scaffold01491	GTGGTGAAGGAAGCTGACA	CTTCCACATGATTCAGAGGC
abi4	scaffold04783	CACACCAAACCCACTGAAT	TTGCCTTTGCACTTCCTAC
wri1	scaffold01061	AGAGGAGTGTCTAAGTATCGTG	CTGTGTGTTGTAAGTTCCCAG
	18S	CGGCTACCACATCCAAGGAA	GCTGGAATTACCGCGGCT
